# Supplementary material for: Natural variation of YELLOW SEEDLING1 affects photosynthetic acclimation of Arabidopsis thaliana
Source: Nat Commun. 2017 Nov 10;8:1421. doi: 10.1038/s41467-017-01576-3 (PMC5680337; doi:10.1038/s41467-017-01576-3)
Supplement: Supplementary file 4 — Supplementary Data 1 [file 41467_2017_1576_MOESM4_ESM.xlsx]

## Sheet: Data1.GWAS.3timepoints.100kb
Supplementary Data 1. List of candidate genes co-localized with SNPs repetitively associated with ФPSII with an LD window of 100Kb
Associated with ФPSII on at least three high-irradiance time-points upon an increase in growth irradiance in GWAS analysis with an LD window of
100Kb. These are genes containing the SNP, and those genes in linkage disequilibrium (LD) with the SNP, repetitively associated different time points
with ФPSII measured after an increase in growth irradiance from 100 to 550 µmol m-2 s-1 on day 25 after sowing. The SNPs were identified in
genome-wide association (GWA) studies (once using average phenotypic values and once using individual measurement values) of 344 Arabidopsis accessions.
QTL, the QTL number shown in Fig 2; Chr., chromosome; Cond., condition in which the QTL is identified; SNP Pos. on Chr., the chromosome position(s) of
the SNP(s); MAF, minor allele frequency, with indication whether it represents the Col-0 allele (C) or the non-Col-0 allele (NC); Effect size, the contribution
of the Col-0 SNP allele on ФPSII; Perc.of.gen.var., the percentage of genetic variation explained by the SNP; Genes in LD region, all genes in the LD region
of the indicated SNP(s), genes in red are genes associated with photosynthesis or with the chloroplast; Description, the annotation of the gene function as
indicated in TAIR (www.arabidopsis.org).
QTL	Chr.	Cond.	SNP Pos. on Chr.	MAF	Effect size	Perc. of gen. var.	Genes in LD region	Description
8	5	both LL and HL	267918	0,322 (NC)	0.007	5.218	AT5G01400	Encodes a Symplekin/Pta1 homologue which would have the potential to interact with either ESP1 or AtCstF64.
			272241	0,301(C)	0.007	5.1	AT5G01410	Encodes a protein predicted to function in tandem with PDX2 to form glutamine amidotransferase complex with involved in vitamin B6 biosynthesis.
			305676	0,420 (C)	0.007	4.623	AT5G01420	Glutaredoxin family protein
							AT5G01430	Got1/Sft2-like vescicle transport protein family
							AT5G01440	BEST Arabidopsis thaliana protein match is: Insulinase (Peptidase family M16) family protein (TAIR:AT1G06900.1)
							AT5G01445	unknown protein
							AT5G01450	RING/U-box superfamily protein
							AT5G01460	LMBR1-like membrane protein
							AT5G01470	S-adenosyl-L-methionine-dependent methyltransferases superfamily protein
							AT5G01480	Cysteine/Histidine-rich C1 domain family protein
							AT5G01490	Encodes a cation/proton antiporter, a member of low affinity calcium antiporter CAX2 family. Involved in root development under metal stress.
							AT5G01500	encodes an ATP/ADP carrier that is located to the thylakoid membrane involved in providing ATP during thylakoid biogenesis and turnover
							AT5G01510	ROOT UV-B SENSITIVE 5 (RUS5)
							AT5G01520	RING/U-box superfamily protein
							AT5G01530	light harvesting complex photosystem II (LHCB4.1)
							AT5G01540	Encodes LecRKA4.1, a member of the lectin receptor kinase subfamily A4 (LecRKA4.1 At5g01540; LecRKA4.2 At5g01550; LecRKA4.3 At5g01560). Together with other members of the subfamily, functions redundantly in the negative regulation of ABA response in seed germination.
							AT5G01542	Potential natural antisense gene, locus overlaps with AT5G01540
							AT5G01550	Encodes LecRKA4.2, a member of the lectin receptor kinase subfamily A4 (LecRKA4.1 At5g01540; LecRKA4.2 At5g01550; LecRKA4.3 At5g01560). Together with other members of the subfamily, functions redundantly in the negative regulation of ABA response in seed germination.
							AT5G01560	Encodes LecRKA4.3, a member of the lectin receptor kinase subfamily A4 (LecRKA4.1 At5g01540; LecRKA4.2 At5g01550; LecRKA4.3 At5g01560). Together with other members of the subfamily, functions redundantly in the negative regulation of ABA response in seed germination.
							AT5G01570	unknown protein
							AT5G01580	thiol reductase in OAS metabolism
							AT5G01590	unknown protein
							AT5G01595	Potential natural antisense gene, locus overlaps with AT5G01600
							AT5G01600	Encodes a ferretin protein that is targeted to the chloroplast. Member of a Ferritin gene family. Gene expression is induced in response to iron overload and by nitric oxide. Expression of the gene is downregulated in the presence of paraquat, an inducer of photoxidative stress.
							AT5G01610	Protein of unknown function
							AT5G01620	Encodes a member of the TBL (TRICHOME BIREFRINGENCE-LIKE) gene family containing a plant-specific DUF231 (domain of unknown function) domain.
							AT5G01630	Ortholog of breast cancer susceptibility protein 2. Essential at meiosis. Interacts with with both Rad51 and Dss1(I) or both Dmc1 and Dss1(I) in a tripartite complex.
							AT5G01640	prenylated RAB acceptor 1.B5 (PRA1.B5)
							AT5G01650	Tautomerase/MIF superfamily protein
							AT5G01660	CONTAINS InterPro DOMAIN/s: Galactose oxidase/kelch, beta-propeller (InterPro:IPR011043), Kelch repeat type 1 (InterPro:IPR006652), Development/cell death domain (InterPro:IPR013989), Kelch related (InterPro:IPR013089), Kelch-type beta propeller (InterPro:IPR015915)
							AT5G01670	NAD(P)-linked oxidoreductase superfamily protein
							AT5G01680	member of Putative Na+/H+ antiporter family
							AT5G01690	member of Putative Na+/H+ antiporter family
							AT5G01700	Protein phosphatase 2C family protein
							AT5G01710	methyltransferases
							AT5G01712	Upstream open reading frames (uORFs)
							AT5G01720	RNI-like superfamily protein
							AT5G01730	Encodes a member of the SCAR family.These proteins are part of a complex (WAVE) complex.The SCAR subunit activates the ARP2/3 complex which in turn act as a nucleator for actin filaments.
							AT5G01732	Potential natural antisense gene, locus overlaps with AT5G01730
							AT5G01734	unknown protein
							AT5G01740	Nuclear transport factor 2 (NTF2) family protein
							AT5G01747	Encodes a microRNA that targets several genes containing NAC domains including NAC1.
							AT5G01750	Protein of unknown function
							AT5G01760	ENTH/VHS/GAT family protein
							AT5G01770	Encodes one of two Arabidopsis RAPTOR/KOG1 homologs. RAPTOR proteins are binding partners of the target of rapamycin kinase that is present in all eukaryotes and play a central role in the stimulation of cell growth and metabolism in response to nutrients. Mutations in this gene have no visible effects on embryo or plant development.
							AT5G01780	2-oxoglutarate-dependent dioxygenase family protein
							AT5G01790	unknown protein
							AT5G01800	saposin B domain-containing protein
							AT5G01810	Encodes a CBL-interacting serine/threonine protein kinase, also has similarities to SOS2 kinase.
							AT5G01820	Encodes a CBL-interacting serine/threonine protein kinase.
							AT5G01830	ARM repeat superfamily protein
							AT5G01840	Encodes a member of the plant specific ovate protein family. Members of this family have been shown to bind to KNOX and BELL- like TALE class homeodomain proteins. This interaction may mediate relocalization of the TALE homeodomain from the nucleus to the cytoplasm. Functions as a transcriptional repressor that suppresses cell elongation.
							AT5G01849	This gene encodes a small protein and has either evidence of transcription or purifying selection.
							AT5G01850	Protein kinase superfamily protein
							AT5G01860	C2H2 and C2HC zinc fingers superfamily protein
							AT5G01870	Predicted to encode a PR (pathogenesis-related) protein.
							AT5G01880	RING/U-box superfamily protein
							AT5G01881	unknown protein
							AT5G01890	Leucine-rich receptor-like protein kinase family protein
							AT5G01900	member of WRKY Transcription Factor; Group III
							AT5G01910	unknown protein
							AT5G01920	Chloroplast thylakoid protein kinase STN8 is specific in phosphorylation of N-terminal threonine residues in D1, D2 and CP43 proteins, and Thr-4 in PsbH protein of photosystem II. Phosphorylation of Thr-4 in the wild type required both light and prior phosphorylation at Thr-2.
							AT5G01930	Encodes a endo-beta-mannanase involved in seed germination.
							AT5G01940	eukaryotic translation initiation factor 2B family protein / eIF-2B family protein
							AT5G01950	Leucine-rich repeat protein kinase family protein;
							AT5G01960	RING/U-box superfamily protein
							AT5G01970	unknown protein
							AT5G01980	RING/U-box superfamily protein
							AT5G01990	Auxin efflux carrier family protein
							AT5G02000	unknown protein
							AT5G02010	Encodes a member of KPP-like gene family, homolog of KPP (kinase partner protein) gene in tomato. Also a member of the RopGEF (guanine nucleotide exchange factor) family, containing the novel PRONE domain (plant-specific Rop nucleotide exchanger), which is exclusively active towards members of the Rop subfamily.
							AT5G02020	Encodes a protein involved in salt tolerance, names SIS (Salt Induced Serine rich).
							AT5G02021	This gene encodes a small protein and has either evidence of transcription or purifying selection.
							AT5G02025	pre-tRNA; tRNA-Gly (anticodon: GCC)
							AT5G02030	Mutant has additional lateral organs and phyllotaxy defect. Encodes a homeodomain transcription factor. Has sequence similarity to the Arabidopsis ovule development regulator Bell1. Binds directly to the AGAMOUS cis-regulatory element. Its localization to the nucleus is dependent on the coexpression of either STM or BP.
							AT5G02035	miRNA
							AT5G02040	prenylated RAB acceptor 1.A1 (PRA1.A1)
							AT5G02050	Mitochondrial glycoprotein family protein
							AT5G02060	Uncharacterised protein family (UPF0497)
9	5	both LL and HL	17684460	0,478 (C)	0.007	5.381	AT5G43760	Encodes KCS20, a member of the 3-ketoacyl-CoA synthase family involved in the biosynthesis of VLCFA (very long chain fatty acids).
							AT5G43770	proline-rich family protein
							AT5G43780	sulfate adenylyltransferase, ATP sulfurylase
							AT5G43790	Pentatricopeptide repeat (PPR) superfamily protein
							AT5G43810	Encodes Argonaute10, a member of the EIF2C (elongation initiation factor 2c)/ Argonaute class of proteins
							AT5G43820	Pentatricopeptide repeat (PPR) superfamily protein
							AT5G43822	Pentatricopeptide repeat (PPR) superfamily protein
							AT5G43830	Aluminium induced protein with YGL and LRDR motifs
							AT5G43840	member of Heat Stress Transcription Factor (Hsf) family
							AT5G43850	ARD4; FUNCTIONS IN: acireductone dioxygenase [iron(II)-requiring] activity, metal ion binding
							AT5G43860	Encodes a chlorophyllase, the first enzyme in chlorophyll degradation. It catalyzes the hydrolysis of the ester bond to chlorophyllide and phytol. AtCLH2 has a typical signal sequence for the chloroplast. Gene expression does not respond to methyljasmonate, a known promoter of senescence and chlorophyll degradation.
							AT5G43870	FUNCTIONS IN: phosphoinositide binding; INVOLVED IN: signal transduction; LOCATED IN: plasma membrane
							AT5G43880	Protein of unknown function
							AT5G43890	Encodes a YUCCA-like putative flavin monooxygenase, the activation tagging mutant has increased level of IAA, increased auxin response and phenotype of auxin overproduction, rescues erecta mutant phenotype
							AT5G43900	Encodes a member of the type XI myosin protein family that binds F-actin and co-localizes with actin filaments and peroxisomes
							AT5G43910	pfkB-like carbohydrate kinase family protein
							AT5G43920	transducin family protein / WD-40 repeat family protein
							AT5G43930	Transducin family protein / WD-40 repeat family protein
							AT5G43935	flavonol synthase 6 (FLS6)
							AT5G43940	Encodes a glutathione-dependent formaldehyde dehydrogenase (also known as class III type alcohol dehydrogenase) reduces S-nitrosoglutathione (GSNO)
							AT5G43950	Plant protein of unknown function
							AT5G43960	Nuclear transport factor 2 (NTF2) family protein with RNA binding (RRM-RBD-RNP motifs) domain
							AT5G43970	Subunit of the TOM complex, a translocase in the outer mitochondrial membrane that selectively allows proteins with a mitochondrial targeting sequence to enter the mitochondrion.
							AT5G43980	Encodes a plasmodesmal protein that affects the intercellular movement of molecules through the plasmodesmata.
							AT5G43990	Encodes SUVR2, one of the four closely related Arabidopsis SUVR proteins that belong to the SU(VAR)3-9 subgroup of SET-domain proteins. Proteins containing the evolutionarily conserved SET domain are involved in regulation of eukaryotic gene expression and chromatin structure through their histone lysine methyltransferase (HMTase) activity.
							AT5G44000	Glutathione S-transferase family protein
							AT5G44005	unknown protein
							AT5G44010	unknown protein
							AT5G44020	HAD superfamily, subfamily IIIB acid phosphatase
							AT5G44030	Encodes a cellulose synthase involved in secondary cell wall biosynthesis. Confers resistance towards bacterial and fungal pathogens, independent of salicylic acid, ethylene and jasmonate signaling.
							AT5G44040	unknown protein
							AT5G44050	MATE efflux family protein
							AT5G44060	unknown protein
							AT5G44065	This gene encodes a small protein and has either evidence of transcription or purifying selection.
							AT5G44070	Phytochelatin synthase gene confers tolerance to cadmium ions. Catalyzes phytochelatin (PC) synthesis from glutathione (GSH) in the presence of Cd2+, Zn2+, Cu2+ and Fe3+, but not by Co2+ or Ni2+.
							AT5G44080	Basic-leucine zipper (bZIP) transcription factor family protein
							AT5G44090	Calcium-binding EF-hand family protein
							AT5G44100	casein kinase I-like 7 (ckl7)
							AT5G44110	Encodes a member of the NAP subfamily of ABC transporters.
							AT5G44120	Encodes a 12S seed storage protein.
							AT5G44130	FASCICLIN-like arabinogalactan protein 13 precursor (FLA13)
							AT5G44140	prohibitin 7 (PHB7)
							AT5G44150	unknown protein
							AT5G44160	nutcracker (NUC)
							AT5G44170	S-adenosyl-L-methionine-dependent methyltransferases superfamily protein
							AT5G44180	Homeodomain-like transcriptional regulator
11	1	early HL	7384441	0,145 (C)	0.012	6.161	AT1G20920	P-loop containing nucleoside triphosphate hydrolases superfamily protein; FUNCTIONS IN: helicase activity, nucleic acid binding, ATP-dependent helicase activity, ATP binding
							AT1G20925	Auxin efflux carrier family protein; FUNCTIONS IN: auxin:hydrogen symporter activity; INVOLVED IN: auxin polar transport, transmembrane transport; LOCATED IN: integral to membrane
							AT1G20930	Cyclin-dependent kinase, expressed in flowers and suspension cell culture, expression peaks during M phase in synchronized cultures. Required for proper organization of the shoot apical meristem and for hormone signaling. Expressed in the shoot apical meristem. Involved in regulation of the G2/M transition of the mitotic cell cycle.
							AT1G20940	F-box family protein
							AT1G20950	Phosphofructokinase family protein; FUNCTIONS IN: diphosphate-fructose-6-phosphate 1-phosphotransferase activity; INVOLVED IN: response to fructose stimulus, response to sucrose stimulus, photosynthesis, response to glucose stimulus
							AT1G20960	embryo defective 1507 (emb1507); FUNCTIONS IN: in 6 functions; INVOLVED IN: embryo development ending in seed dormancy; LOCATED IN: nucleolus, membrane
							AT1G20967	unknown protein
							AT1G20970	FUNCTIONS IN: molecular_function unknown; INVOLVED IN: biological_process unknown; LOCATED IN: plasma membrane, vacuole; EXPRESSED IN: guard cell, cultured cell;
							AT1G20980	Encodes a nuclear plant-specific protein with features characteristic of a transcriptional regulator, including a nuclear localization signal sequence, a plant-specific DNA binding domain (the SBP box), and a protein interaction motif (ankyrin repeats). It unctions as a transcriptional regulator that plays a role not only in sensitivity to FB1, but also in the development of normal plant architec…
							AT1G20990	Cysteine/Histidine-rich C1 domain family protein; LOCATED IN: chloroplast
							AT1G21000	PLATZ transcription factor family protein
							AT1G21010	unknown protein
							AT1G21050	Protein of unknown function
							AT1G21060	Protein of unknown function
							AT1G21065	unknown protein
							AT1G21070	Nucleotide-sugar transporter family protein
							AT1G21080	DNAJ heat shock N-terminal domain-containing protein
							AT1G21090	Cupredoxin superfamily protein
							AT1G21100	O-methyltransferase family protein
							AT1G21110	O-methyltransferase family protein
							AT1G21120	O-methyltransferase family protein
							AT1G21130	O-methyltransferase family protein
							AT1G21140	The gene encodes nodulin-like1 whose transcript abundance was repressed under conditions of Fe-deficient growth.
							AT1G21150	Mitochondrial transcription termination factor family protein
							AT1G21160	eukaryotic translation initiation factor 2 (eIF-2) family protein
							AT1G21170	SEC5B
							AT1G21190	Small nuclear ribonucleoprotein family protein
							AT1G21200	sequence-specific DNA binding transcription factors
							AT1G21202	Encodes a microRNA of unknown function.
							AT1G21210	cell wall-associated ser/thr kinase involved in cell elongation and lateral root development
							AT1G21230	encodes a wall-associated kinase
							AT1G21240	encodes a wall-associated kinase
							AT1G21245	Protein kinase superfamily protein
							AT1G21250	cell wall-associated kinase, may function as a signaling receptor of extracellular matrix component such as oligogalacturonides.
							AT1G21270	cytoplasmic serine/threonine protein kinase induced by salicylic acid. mutant plants exhibit a loss of cell expansion and dependence on sugars and salts for seedling growth, affecting the expression and activity of vacuolar invertase.
							AT1G21280	CONTAINS InterPro DOMAIN/s: Retrotransposon gag protein (InterPro:IPR005162)
							AT1G21281	unknown protein
							AT1G21310	Encodes extensin 3.
							AT1G21320	nucleotide binding;nucleic acid binding
							AT1G21323	unknown protein
							AT1G21326	VQ motif-containing protein
							AT1G21327	unknown protein
							AT1G21340	Dof-type zinc finger DNA-binding family protein
							AT1G21350	Thioredoxin superfamily protein
							AT1G21360	glycolipid transfer protein 2 (GLTP2)
							AT1G21370	unknown protein
12	1	late HL	10596936	0,206 (NC)	0.008	4.442	AT1G29962	AGAMOUS-like 64 (AGL64)
							AT1G29965	Ribosomal protein L18ae/LX family protein
							AT1G29970	60S ribosomal protein L18A-1 (RPL18AA)
							AT1G29980	INVOLVED IN: biological_process unknown; LOCATED IN: plasma membrane, anchored to membrane
							AT1G29990	Encodes a cytoplastic protein with similarity to yeast prefoldin6, a subunit of the prefoldin complex. The PFD complex is thought to function along with the TCP ring complex to properly fold microtubule proteins.
							AT1G30000	alpha-mannosidase 3 (MNS3)
							AT1G30010	Analysis of the RNA profiles of wild-type and mutant plants establishes a role for nMAT1 in the trans-splicing of nad1 intron 1 and in the cis-splicing of nad2 intron 1 and nad4 intron 2.
							AT1G30016	unknown protein
							AT1G30020	Protein of unknown function
							AT1G30040	Encodes a gibberellin 2-oxidase that acts on C-19 gibberellins. AtGA2OX2 expression is responsive to cytokinin and KNOX activities.
							AT1G30050	unknown protein
							AT1G30060	COP1-interacting protein-related
							AT1G30070	SGS domain-containing protein
							AT1G30080	Glycosyl hydrolase superfamily protein
							AT1G30090	Galactose oxidase/kelch repeat superfamily protein
							AT1G30100	Encodes 9-cis-epoxycarotenoid dioxygenase, a key enzyme in the biosynthesis of abscisic acid. The expression of this gene increases during the first 6h of imbibition.
							AT1G30110	nudix hydrolase homolog 25 (NUDX25)
							AT1G30120	Encodes a putative plastid pyruvate dehydrogenase E1 beta subunit that is distinct from the mitochondrial pyruvate dehydrogenase E1 beta subunit.
							AT1G30130	unknown protein
							AT1G30135	jasmonate-zim-domain protein 8 (JAZ8)
							AT1G30140	unknown protein
							AT1G30160	Protein of unknown function
							AT1G30170	Protein of unknown function
							AT1G30190	unknown protein
							AT1G30200	F-box family protein
							AT1G30210	TCP family protein involved in heterochronic regulation of leaf differentiation.
							AT1G30220	Inositol transporter presenting conserved extracellular loop domains homologs of plexins/semaphorin/integrin (PSI) domains from animal type I receptors.
							AT1G30230	Encodes a guanine nucleotide exchange factor that plays an important role in translation elongation. It is localized in the plasma membrane and cytosol. Mutants display ectopic lignin deposition as well as cell expansion defects
							AT1G30240	unknown protein
							AT1G30250	unknown protein
							AT1G30260	BEST Arabidopsis thaliana protein match is: Galactosyltransferase family protein (TAIR:AT4G21060.1)
							AT1G30270	Arabidopsis thaliana CBL-interacting protein kinase 23. CIPK23 serves as a positive regulator of the potassium transporter AKT1 by directly phosphorylating AKT1. CIPK23 is activated by the binding of two calcineurin B-like proteins, CBL1 and CBL9.
							AT1G30280	Chaperone DnaJ-domain superfamily protein; FUNCTIONS IN: heat shock protein binding
							AT1G30282	Potential natural antisense gene, locus overlaps with AT1G30280
							AT1G30290	unknown protein
							AT1G30300	Metallo-hydrolase/oxidoreductase superfamily protein
							AT1G30320	Remorin family protein; FUNCTIONS IN: DNA binding; LOCATED IN: plasma membrane
							AT1G30330	Encodes a member of the auxin response factor family. Mediates auxin response via expression of auxin regulated genes. Acts redundantly with ARF8 to control stamen elongation and flower maturation. Expression of ARF6 is controlled by miR167.
13	1	late HL	23441407	0,490 (C)	0.005	0.627	AT1G63000	nucleotide-rhamnose synthase/epimerase-reductase (NRS/ER)
							AT1G63005	Encodes a phosphate starvation-responsive microRNA that targets PHO2, an E2-UBC that negatively affects shoot phosphate content.
							AT1G63010	Major Facilitator Superfamily with SPX (SYG1/Pho81/XPR1) domain-containing protein
							AT1G63020	Encodes one of two alternative largest subunits of a putative plant-specific RNA polymerase IV (aka RNA polymerase D). Required for posttranscriptional gene silencing.
							AT1G63030	encodes a member of the DREB subfamily A-1 of ERF/AP2 transcription factor family (DDF2).
							AT1G63050	Involved in triacylglycerol biosynthesis.
							AT1G63055	unknown protein
							AT1G63057	unknown protein
							AT1G63060	unknown protein
							AT1G63070	pentatricopeptide (PPR) repeat-containing protein
							AT1G63080	Transacting siRNA generating locus. Is targeted by TAS2-derived ta-siR2140 for cleavage.
							AT1G63090	phloem protein 2-A11 (PP2-A11)
							AT1G63100	GRAS family transcription factor
							AT1G63105	unknown protein
							AT1G63110	GPI transamidase subunit PIG-U
							AT1G63120	AtRBL2 has been identified as a rhomboid protein involved in regulated intramembrane proteolysis (RIP). The enzyme has the proteolytic activity and substrate specificity comparable to the Drosophila Rho-1 protein.
							AT1G63130	Transacting siRNA generating locus. Its derived siR9as targets AT1G62930 for cleavage. Itself is targeted by TAS2-derived ta-siR2140 for cleavage.
							AT1G63140	O-methyltransferase family protein
							AT1G63150	Transacting siRNA generating locus.
							AT1G63160	replication factor C 2 (RFC2)
							AT1G63170	Zinc finger, C3HC4 type (RING finger) family protein
							AT1G63180	Encodes a protein with UDP-D-glucose 4-epimerase activity. Involved in pollen development.
							AT1G63190	Cystatin/monellin superfamily protein
							AT1G63200	Cystatin/monellin superfamily protein
							AT1G63205	Cystatin/monellin superfamily protein
							AT1G63206	Cystatin/monellin superfamily protein
							AT1G63210	SPT6L encodes a putative WG/GW-repeat protein involved in the regulation of apical?basal polarity of embryo
							AT1G63220	Calcium-dependent lipid-binding (CaLB domain) family protein
							AT1G63230	Tetratricopeptide repeat (TPR)-like superfamily protein
							AT1G63240	unknown protein
							AT1G63245	Member of a large family of putative ligands homologous to the Clavata3 gene. Consists of a single exon. Can not replace CLV3 function in vivo.
							AT1G63250	DEA(D/H)-box RNA helicase family protein
							AT1G63260	Member of TETRASPANIN family
							AT1G63270	Encodes a member of a heterogenous group of non-intrinsic ATP-binding cassette (ABC) proteins. Members of this group bear no close resemblance to each other nor to representatives of specific ABC protein subfamilies from other organisms. This grouping is arbitrary and will likely change upon acquisition of further data.
							AT1G63280	Serine protease inhibitor (SERPIN) family protein
							AT1G63290	Aldolase-type TIM barrel family protein
							AT1G63295	Remorin family protein
							AT1G63300	Myosin heavy chain-related protein
							AT1G63310	unknown protein
							AT1G63320	Pentatricopeptide repeat (PPR) superfamily protein
							AT1G63330	Pentatricopeptide repeat (PPR) superfamily protein
							AT1G63340	Flavin-containing monooxygenase family protein
							AT1G63350	Disease resistance protein (CC-NBS-LRR class) family
							AT1G63360	Disease resistance protein (CC-NBS-LRR class) family
							AT1G63370	Flavin-binding monooxygenase family protein
							AT1G63380	NAD(P)-binding Rossmann-fold superfamily protein
							AT1G63390	FAD/NAD(P)-binding oxidoreductase family protein
							AT1G63400	Pentatricopeptide repeat (PPR) superfamily protein
							AT1G63410	Protein of unknown function
							AT1G63420	CONTAINS InterPro DOMAIN/s: Lipopolysaccharide-modifying protein (InterPro:IPR006598), Protein of unknown function DUF821, CAP10-like (InterPro:IPR008539)
							AT1G63430	Leucine-rich repeat protein kinase family protein
							AT1G63440	The Arabidopsis P-type ATPase HMA5 is involved in Cu detoxification. hma5 mutant plants exhibit Cu hypersensitivity, which is especially dramatic in roots where HMA5 is mostly expressed.
							AT1G63450	root hair specific 8 (RHS8)
							AT1G63460	glutathione peroxidase 8 (GPX8)
							AT1G63470	AT hook motif DNA-binding family protein
							AT1G63480	AT hook motif DNA-binding family protein
14	1	HL	26249116	0,252 (NC)	0.008	4.912	AT1G69550	disease resistance protein (TIR-NBS-LRR class)
							AT1G69560	Encodes LOF2 (LATERAL ORGAN FUSION2), a MYB-domain transcription factor expressed in organ boundaries. Functions in boundary specification, meristem initiation and maintenance, and organ patterning. Also see LOF1 (At1g26780).
							AT1G69570	Dof-type zinc finger DNA-binding family protein
							AT1G69572	Potential natural antisense gene, locus overlaps with AT1G69570
							AT1G69580	Homeodomain-like superfamily protein
							AT1G69587	Potential natural antisense gene, locus overlaps with AT1G69588
							AT1G69588	Belongs to a large gene family, called CLE for CLAVATA3/ESR-related, encoding small peptides with conserved carboxyl termini
							AT1G69600	Encodes ZFHD1, a member of the zinc finger homeodomain transcriptional factor family. Binds to the 62 bp promoter region of ERD1 (early responsive to dehydration stress 1). Expression of ZFHD1 is induced by drought, high salinity and abscisic acid.
							AT1G69610	FUNCTIONS IN: structural constituent of ribosome; INVOLVED IN: N-terminal protein myristoylation, translation; LOCATED IN: ribosome, intracellular
							AT1G69620	putative 60S ribosomal protein L34
							AT1G69630	F-box/RNI-like superfamily protein
							AT1G69640	Encodes one of the two redundant sphingoid base hydroxylases (SBH). Involved in sphingolipid trihydroxy long-chain base (4-hydroxysphinganine) biosynthesis. Double mutants of SBHs were dwarfed and not able to progress from vegetative to reproductive growth.
							AT1G69650	TRAF-like family protein
							AT1G69660	TRAF-like family protein
							AT1G69670	cullin, putative, contains similarity to Cullin homolog 3 (CUL-3)
							AT1G69680	Mog1/PsbP/DUF1795-like photosystem II reaction center PsbP family protein
							AT1G69690	AtTCP15 is involved in the regulation of endoreduplication.
							AT1G69700	Part of the AtHVA22 family. Protein expression is ABA- and stress-inducible.
							AT1G69710	Regulator of chromosome condensation (RCC1) family with FYVE zinc finger domain
							AT1G69720	Encodes a member (HO3) of the heme oxygenase family.
							AT1G69730	Wall-associated kinase family protein
							AT1G69740	Encodes a putative 5-aminolevulinate dehydratase involved in chlorophyll biosynthesis.
							AT1G69750	cytochrome c oxidase 19-2 (COX19-2)
							AT1G69760	unknown protein
							AT1G69770	Encodes a chromomethylase involved in methylating cytosine residues at non-CG sites. Involved in preferentially methylating transposon-related sequences, reducing their mobility. CMT3 interacts with an Arabidopsis homologue of HP1 (heterochromatin protein 1), which in turn interacts with methylated histones. Involved in gene silencing.
							AT1G69780	Encodes a homeodomain leucine zipper class I (HD-Zip I) protein.
							AT1G69790	Protein kinase superfamily protein
							AT1G69792	Encodes a microRNA that targets both APS and AST family members.
							AT1G69795	Encodes a microRNA that targets both APS and AST family members.
							AT1G69797	Encodes a microRNA that targets both APS and AST family members.
							AT1G69800	Cystathionine beta-synthase (CBS) protein
							AT1G69810	member of WRKY Transcription Factor; Group II-b
							AT1G69818	Encodes a defensin-like (DEFL) family protein.
							AT1G69820	Note that conflicting nomenclature exists in the literature: At1g69820 is named as GGT4 in Plant J. 2007 Mar 49(5):878-88; and as GGT3 in Plant Physiol. 2007 Aug 144(4):1715-32.
							AT1G69825	Encodes a defensin-like (DEFL) family protein.
							AT1G69828	Encodes a defensin-like (DEFL) family protein.
							AT1G69830	Encodes a plastid-localizedamylase. Expression is reduced in the SEX4 mutant. Loss of function mutations show normal diurnal pattern of starch accumulation/degradation. Expression follows circadian rhythms.
							AT1G69840	SPFH/Band 7/PHB domain-containing membrane-associated protein family
							AT1G69850	Encodes an inducible component of low-affinity nitrate uptake. mRNA found primarily in root hairs and the epidermis of roots. It also acts as an ABA importer at the site of ABA biosynthesis and is important for the regulation of stomatal aperture in inflorescence stems.
							AT1G69860	Major facilitator superfamily protein
							AT1G69870	Encodes a low affinity nitrate transporter NRT1.7. Expressed in phloem. Responsible for source-to-sink remobilization of nitrate.
							AT1G69880	thioredoxin H-type 8 (TH8)
							AT1G69890	Protein of unknown function
							AT1G69900	Actin cross-linking protein
							AT1G69910	Protein kinase superfamily protein
							AT1G69920	Encodes glutathione transferase belonging to the tau class of GSTs. Naming convention according to Wagner et al. (2002).
							AT1G69930	Encodes glutathione transferase belonging to the tau class of GSTs. Naming convention according to Wagner et al. (2002).
							AT1G69935	Encodes a nuclear localized serine-arginine-aspartate-rich protein that acts as a negative regulator of photomorphogenesis.
							AT1G69940	Encodes a protein with pectin methylesterase activity. The protein expression was shown to be highly restricted to the pollen grain (no detection in any other tissues or in the pollen grains' surrounding cells of the anthers.
							AT1G69960	type 2A serine/threonine protein phosphatase (PP2A) mRNA,
15	1	early HL	27329236	0,246 (NC)	0.008	4.298	AT1G72320	Encodes a member of the Arabidopsis Pumilio (APUM) proteins containing PUF domain (eight repeats of approximately 36 amino acids each). PUF proteins regulate both mRNA stability and translation through sequence-specific binding to the 3' UTR of target mRNA transcripts.
							AT1G72330	Encodes for alanine aminotransferase ALAAT2.
							AT1G72340	NagB/RpiA/CoA transferase-like superfamily protein
							AT1G72350	MADS-box transcription factor family protein
							AT1G72360	Encodes a member of the ERF (ethylene response factor) subfamily B-2 of ERF/AP2 transcription factor family.
							AT1G72370	acidic protein associated to 40S ribosomal subunit of ribosomes. Involved in polysome formation during active protein synthesis. Expressed in actively growing tissue.
							AT1G72390	CONTAINS InterPro DOMAIN/s: Spt20 family (InterPro:IPR021950)
							AT1G72410	COP1-interacting protein-related
							AT1G72416	Chaperone DnaJ-domain superfamily protein
							AT1G72420	NADH:ubiquinone oxidoreductase intermediate-associated protein 30
							AT1G72430	SAUR-like auxin-responsive protein family
							AT1G72440	Encodes SLOW WALKER2 (SWA2), a NOC1/Mak21 homologue. Essential for coordinated cell cycle progression during female gametophyte development.
							AT1G72450	JAZ6 transcript levels rise in response to a jasmonate stimulus and a GFP:JAZ6 fusion protein localizes to the nucleus.
							AT1G72460	Leucine-rich repeat protein kinase family protein
							AT1G72470	A member of EXO70 gene family, putative exocyst subunits, conserved in land plants.
							AT1G72480	Lung seven transmembrane receptor family protein
							AT1G72490	unknown protein
							AT1G72500	unknown protein
							AT1G72510	Protein of unknown function
							AT1G72520	PLAT/LH2 domain-containing lipoxygenase family protein
							AT1G72530	plastid developmental protein DAG, putative
							AT1G72540	Protein kinase superfamily protein
							AT1G72550	tRNA synthetase beta subunit family protein
							AT1G72560	Encodes a karyopherin, specifically the Arabidopsis ortholog of LOS1/XPOT, a protein that mediates nuclear export of tRNAs in yeast and mammals. PSD is capable of rescuing the tRNA export defect of los1 in S. cerevisiae. psd mutants display disrupted initiation of the shoot apical meristem and delay leaf initiation after germination; they also display delayed transition from vegetative to reprodu…
							AT1G72570	Integrase-type DNA-binding superfamily protein
							AT1G72580	unknown protein
							AT1G72590	3-oxo-5-alpha-steroid 4-dehydrogenase family protein
							AT1G72600	hydroxyproline-rich glycoprotein family protein
							AT1G72610	germin-like protein (GLP1)
							AT1G72620	alpha/beta-Hydrolases superfamily protein
							AT1G72630	ELF4-like 2 (ELF4-L2)
							AT1G72640	NAD(P)-binding Rossmann-fold superfamily protein
							AT1G72645	unknown protein
							AT1G72650	Arabidopsis thaliana myb family transcription factor (At1g72650)
							AT1G72660	P-loop containing nucleoside triphosphate hydrolases superfamily protein
							AT1G72670	IQ-domain 8 (iqd8)
							AT1G72680	cinnamyl-alcohol dehydrogenase (CAD1)
							AT1G72690	unknown protein
							AT1G72700	ATPase E1-E2 type family protein / haloacid dehalogenase-like hydrolase family protein
							AT1G72710	Encodes a member of the casein kinase 1 protein family that is localized to the cytoplasm and nucleus.
							AT1G72720	Protein of unknown function
							AT1G72730	DEA(D/H)-box RNA helicase family protein
							AT1G72740	Homeodomain-like/winged-helix DNA-binding family protein
							AT1G72750	translocase inner membrane subunit 23-2 (TIM23-2)
							AT1G72760	Protein kinase superfamily protein
							AT1G72770	mutant has ABA hypersensitive inhibition of seed germination; Protein Phosphatase 2C; regulates the activation of the Snf1-related kinase OST1 by abscisic acid.
							AT1G72780	pre-tRNA; tRNA-Ser (anticodon: AGA)
							AT1G72790	hydroxyproline-rich glycoprotein family protein
							AT1G72800	RNA-binding (RRM/RBD/RNP motifs) family protein
							AT1G72810	Pyridoxal-5'-phosphate-dependent enzyme family protein
							AT1G72820	Mitochondrial substrate carrier family protein
							AT1G72830	Encodes a subunit of CCAAT-binding complex, binds to CCAAT box motif present in some plant promoter sequences. One of three members of this class (HAP2A, HAP2B, HAP2C), it is expressed in vegetative and reproductive tissues. Expression is upregulated in the shoot of cax1/cax3 mutant.
							AT1G72840	Disease resistance protein (TIR-NBS-LRR class)
							AT1G72850	Disease resistance protein (TIR-NBS class)
							AT1G72852	Potential natural antisense gene, locus overlaps with AT1G72850
							AT1G72855	Potential natural antisense gene, locus overlaps with AT1G72860
							AT1G72860	Disease resistance protein (TIR-NBS-LRR class) family
							AT1G72870	Disease resistance protein (TIR-NBS class)
							AT1G72880	Survival protein SurE-like phosphatase/nucleotidase
16	1	early HL	27891662	0,188 (NC)	0.009	4.331	AT1G73920	alpha/beta-Hydrolases superfamily protein
			27979318	0,446 (C)	0.008	5.162	AT1G73930	unknown protein
			27981096	0,368 (NC)	0.007	4.279	AT1G73940	unknown protein
							AT1G73950	Transmembrane Fragile-X-F-associated protein
							AT1G73960	TBP-associated factor 2 (TAF2)
							AT1G73965	Member of a large family of putative ligands homologous to the Clavata3 gene. Consists of a single exon. Can partially replace CLV3 function in vivo.
							AT1G73970	unknown protein
							AT1G73980	Phosphoribulokinase / Uridine kinase family
							AT1G73990	Encodes a putative protease SppA (SppA).
							AT1G74000	encodes a protein similar to strictosidine synthase, which is involved in the production of monoterpene indole alkaloids. This gene belongs to a family of 13 members in Arabidopsis.
							AT1G74010	Calcium-dependent phosphotriesterase superfamily protein
							AT1G74020	Encodes AtSS-2 strictosidine synthase.
							AT1G74030	Encodes the plastid-localized phosphoenolpyruvate enolase. Mutant plants have abnormal trichomes.
							AT1G74040	Encodes an active Arabidopsis isopropylmalate synthase IPMS2. Involved in leucine biosynthesis. Do not participate in the chain elongation of glucosinolates. Expressed constitutively throughout the plant. Loss of IPMS2 can be compensated by a second isopropylmalate synthase gene IPMS1 (At1g18500).
							AT1G74045	Member of TETRASPANIN family
							AT1G74050	Ribosomal protein L6 family protein
							AT1G74055	unknown protein
							AT1G74060	Ribosomal protein L6 family protein
							AT1G74070	Cyclophilin-like peptidyl-prolyl cis-trans isomerase family protein
							AT1G74080	Encodes a putative transcription factor, member of the R2R3 factor gene family (MYB122).
							AT1G74088	unknown protein
							AT1G74090	encodes a desulfoglucosinolate sulfotransferase, involved in the final step of glucosinolate core structure biosynthesis. Has a broad-substrate specificity with preference with methionine-derived desulfoglucosinolates.
							AT1G74100	encodes a desulfoglucosinolate sulfotransferase, involved in the final step of glucosinolate core structure biosynthesis. Has a broad-substrate specificity with different desulfoglucosinolates, the best substrate is indole-3-methyl-dsGS, followed by benzyl-dsGS. Expression was induced by wounding, jasmonate and ethylene stimulates.
							AT1G74110	member of CYP78A
							AT1G74120	Mitochondrial transcription termination factor family protein
							AT1G74130	Rhomboid-related intramembrane serine protease family protein
							AT1G74140	Rhomboid-related intramembrane serine protease family protein
							AT1G74150	Galactose oxidase/kelch repeat superfamily protein
							AT1G74160	unknown protein
							AT1G74170	receptor like protein 13 (RLP13)
							AT1G74180	receptor like protein 14 (RLP14)
							AT1G74190	receptor like protein 15 (RLP15)
							AT1G74200	receptor like protein 16 (RLP16)
							AT1G74205	Potential natural antisense gene, locus overlaps with AT1G74210
							AT1G74210	Encodes a member of the glycerophosphodiester phosphodiesterase (GDPD) family.
							AT1G74220	unknown protein
							AT1G74230	encodes a glycine-rich RNA binding protein.
							AT1G74240	Mitochondrial substrate carrier family protein
							AT1G74250	DNAJ heat shock N-terminal domain-containing protein
							AT1G74260	Encodes formylglycinamidine ribonucleotide synthase an enzyme involved in de novo purine biosynthesis. PUR4 is localizes to the chloroplast and mitochondria. Loss of PUR4 function affects male but not female gametophyte development.
							AT1G74270	Ribosomal protein L35Ae family protein
							AT1G74280	alpha/beta-Hydrolases superfamily protein
							AT1G74290	alpha/beta-Hydrolases superfamily protein
							AT1G74300	alpha/beta-Hydrolases superfamily protein
							AT1G74310	Encodes ClpB1, which belongs to the Casein lytic proteinase/heat shock protein 100 (Clp/Hsp100) family. Involved in refolding of proteins which form aggregates under heat stress. Also known as AtHsp101. AtHsp101 is a cytosolic heat shock protein required for acclimation to high temperature.
							AT1G74320	encodes a choline kinase, whose expression is induced by high salt and mannitol.
							AT1G74330	Protein kinase superfamily protein
							AT1G74340	dolichol phosphate-mannose biosynthesis regulatory protein-related
							AT1G74350	Intron maturase, type II family protein
							AT1G74360	Leucine-rich repeat protein kinase family protein
							AT1G74370	RING/U-box superfamily protein
							AT1G74380	xyloglucan xylosyltransferase 5 (XXT5)
							AT1G74390	Polynucleotidyl transferase, ribonuclease H-like superfamily protein
							AT1G74400	Tetratricopeptide repeat (TPR)-like superfamily protein
							AT1G74410	RING/U-box superfamily protein
							AT1G74420	Predicted fucosyltransferase, based on similarity to FUT1, but not functionally redundantwith FUT1.
							AT1G74430	Encodes a putative transcription factor (MYB95).
							AT1G74440	Protein of unknown function
							AT1G74448	unknown protein
							AT1G74450	unknown protein
							AT1G74453	snoRNA; snoRNA
							AT1G74456	snoRNA; snoRNA
							AT1G74458	unknown protein
							AT1G74460	GDSL-like Lipase/Acylhydrolase superfamily protein
							AT1G74470	Encodes for a multifunctional protein with geranylgeranyl reductase activity shown to catalyze the reduction of prenylated geranylgeranyl-chlorophyll a to phytyl-chlorophyll a (chlorophyll a) and free geranylgeranyl pyrophosphate to phytyl pyrophosphate.
							AT1G74480	RWP-RK domain-containing protein
							AT1G74490	Protein kinase superfamily protein
							AT1G74500	Encodes a basic helix?loop?helix transcription factor that acts downstream of MP in root initiation. TMO7 protein moves to the hypophysis and to vascular cells, contributing to MP-dependent root formation. Promotes the correct definition of the hypophysis cell division plane.
							AT1G74510	Galactose oxidase/kelch repeat superfamily protein
							AT1G74520	Part of the AtHVA22a family. Protein expression is ABA- and stress-inducible.
							AT1G74530	unknown protein
							AT1G74540	Encodes a tricoumaroylspermidine / triferuloylspermidine meta-hydroxylase
							AT1G74545	Potential natural antisense gene, locus overlaps with AT1G74540
							AT1G74550	Encodes a tricoumaroylspermidine meta-hydroxylase
							AT1G74560	Double nrp1-1 nrp2-1 mutants show arrest of cell cycle progression at G2/M and disordered cellular organization occurred in root tips. Localize in the nucleus and can form homomeric and heteromeric protein complexes with NRP2. Bind histones Histone2A and Histone2B and associate with chromatin in vivo.
							AT1G74570	pre-tRNA; tRNA-Leu (anticodon: AAG)
							AT1G74580	Pentatricopeptide repeat (PPR) superfamily protein
							AT1G74590	Encodes glutathione transferase belonging to the tau class of GSTs. Naming convention according to Wagner et al. (2002).
							AT1G74600	OTP87 appears to act as a trans-factor involved in the recognition of the two editing sites in mitochondrial genes nad7-C24 and atp1-C1178.
							AT1G74610	pre-tRNA; tRNA-Leu (anticodon: CAG)
							AT1G74620	RING/U-box superfamily protein
							AT1G74630	Tetratricopeptide repeat (TPR)-like superfamily protein
							AT1G74640	alpha/beta-Hydrolases superfamily protein
							AT1G74650	Member of the R2R3 factor gene family.
							AT1G74660	Encodes MINI ZINC FINGER 1 (MIF1) which has a zinc finger domain but lacks other protein motifs normally present in transcription factors.
							AT1G74670	Gibberellin-regulated family protein
							AT1G74680	Exostosin family protein
							AT1G74690	IQ-domain 31 (IQD31)
							AT1G74700	Encodes a protein with RNAse Z activity suggesting a role in tRNA processing.
							AT1G74710	Encodes a protein with isochorismate synthase activity. Mutants fail to accumulate salicylic acid. Its function may be redundant with that of ICS2 (AT1G18870).
							AT1G74720	Encodes a putative transmembrane protein carrying four C(2) domains, suggesting that QKY may function in membrane trafficking in a Ca(2+)-dependent fashion. Mutant analysis shows that this gene is involved in organ development.
							AT1G74730	Protein of unknown function
							AT1G74740	member of Calcium Dependent Protein Kinase
17	2	HL	77634	0,380 (C)	0.007	5.468	AT2G01008	unknown protein
							AT2G01010	rRNA; 18SrRNA
							AT2G01020	rRNA; 5SrRNA
							AT2G01021	unknown protein
							AT2G01023	unknown protein
							AT2G01050	zinc ion binding;nucleic acid binding
							AT2G01060	myb-like HTH transcriptional regulator family protein
							AT2G01070	Lung seven transmembrane receptor family protein
							AT2G01080	Late embryogenesis abundant (LEA) hydroxyproline-rich glycoprotein family
							AT2G01090	Ubiquinol-cytochrome C reductase hinge protein
							AT2G01100	unknown protein
							AT2G01110	mutant is Albino and pale green; Chloroplast Protein Translocation (tatC). Core subunit of the chloroplast Tat translocase. Integral chloroplast thylakoid membrane protein.
							AT2G01120	Origin Recognition Complex subunit 4. Involved in the initiation of DNA replication. Regulated transcriptionally during cell cycle, peaking at G1/S-phase. Target of E2F/DF family of transcription factors. Interacts with all ORC subunits except ORC1b.
							AT2G01130	DEA(D/H)-box RNA helicase family protein
							AT2G01140	Aldolase superfamily protein
							AT2G01150	Encodes a RING-H2 finger protein that is expressed in vascular tissue, root tips, embryos and pistils.
							AT2G01160	pre-tRNA; tRNA-Asn (anticodon: GTT)
							AT2G01170	Encodes a bidirectional amino acid transporter that can transport ala, arg, glu and lys, GABA but not pro with both export and import activity. Its expression is localized in the vascular tissues suggesting a function in amino acids export from the phloem into sink tissue.
							AT2G01175	unknown protein
							AT2G01180	Encodes phosphatidate phosphatase. Up-regulated by genotoxic stress (gamma ray or UV-B) and elicitor treatments with mastoparan and harpin. Expressed in roots and leaves.
							AT2G01190	Octicosapeptide/Phox/Bem1p family protein
							AT2G01200	Belongs to auxin inducible gene family.
							AT2G01210	Leucine-rich repeat protein kinase family protein
							AT2G01220	Nucleotidylyl transferase superfamily protein
							AT2G01240	Reticulon family protein
							AT2G01250	Ribosomal protein L30/L7 family protein
							AT2G01260	Protein of unknown function (DUF789)
							AT2G01270	Encodes a protein disulfide isomerase-like (PDIL) protein, a member of a multigene family within the thioredoxin (TRX) superfamily.
							AT2G01275	RING/FYVE/PHD zinc finger superfamily protein
							AT2G01280	maternal effect embryo arrest 65 (MEE65)
							AT2G01290	Cytosolic ribose-5-phosphate isomerase. Knockout mutation causes chloroplast dysfunction, late flowering and premature cell death.
							AT2G01300	unknown protein
							AT2G01310	BEST Arabidopsis thaliana protein match is: cyclin-dependent protein kinase 3;2 (TAIR:AT1G47210.1)
							AT2G01320	ABC-2 type transporter family protein
							AT2G01330	nucleotide binding
							AT2G01340	Encodes a protein whose expression is responsive to nematode infection.
							AT2G01350	At2g01350 encodes quinolinate phosphoribosyl transferase involved in NAD biosynthesis as shown by heterologous expression in E. coli.
							AT2G01360	pentatricopeptide (PPR) repeat-containing protein
							AT2G01370	DNA-binding storekeeper protein-related transcriptional regulator
							AT2G01390	Tetratricopeptide repeat (TPR)-like superfamily protein
							AT2G01400	unknown protein
							AT2G01410	NHL domain-containing protein
18	2	late HL	7404313	0,157 (NC)	0.009	5.268	AT2G16860	GCIP-interacting family protein
							AT2G16870	Disease resistance protein (TIR-NBS-LRR class) family
							AT2G16880	Pentatricopeptide repeat (PPR) superfamily protein
							AT2G16881	unknown protein
							AT2G16890	UDP-Glycosyltransferase superfamily protein
							AT2G16900	Arabidopsis phospholipase-like protein (PEARLI 4) family
							AT2G16910	Encodes a basic helix-loop helix transcription factor involved in tapetal cell development. Loss of function mutations are male sterile. AMS binds to a region termed the E box of target gene promoters.
							AT2G16920	ubiquitin-conjugating enzyme 23 (UBC23)
							AT2G16930	Ribosomal protein L27 family protein
							AT2G16940	Splicing factor, CC1-like
							AT2G16950	Nuclear import receptor for AtGRP7.
							AT2G16955	unknown protein
							AT2G16960	ARM repeat superfamily protein
							AT2G16970	maternal effect embryo arrest 15 (MEE15)
							AT2G16980	Major facilitator superfamily protein
							AT2G16990	Major facilitator superfamily protein
							AT2G17000	Mechanosensitive ion channel family protein
							AT2G17010	Mechanosensitive ion channel family protein
							AT2G17020	F-box/RNI-like superfamily protein
							AT2G17030	CONTAINS InterPro DOMAIN/s: F-box domain, cyclin-like (InterPro:IPR001810)
							AT2G17033	pentatricopeptide (PPR) repeat-containing protein
							AT2G17036	CONTAINS InterPro DOMAIN/s: F-box domain, cyclin-like (InterPro:IPR001810)
							AT2G17040	Member of the NAC transcription factor family and more specifically, the ONAC022 subfamily. Involved in leaf and inflorescence stem morphogenesis.
							AT2G17043	unknown protein
							AT2G17050	disease resistance protein (TIR-NBS-LRR class), putative
							AT2G17055	Toll-Interleukin-Resistance (TIR) domain family protein
							AT2G17060	Disease resistance protein (TIR-NBS-LRR class) family
							AT2G17070	protein of unknown function
							AT2G17080	protein of unknown function
							AT2G17090	Encodes a N-myrystolylated plasma membrane associated member of the RLCK II family of IRAK/Pelle-like kinases
							AT2G17110	Protein of unknown function
							AT2G17120	Induction of chitin-responsive genes by chitin treatment is not blocked in the mutant.
							AT2G17130	Encodes a regulatory subunit of the mitochondrially-localized NAD+- dependent isocitrate dehydrogenase.
							AT2G17140	Pentatricopeptide repeat (PPR) superfamily protein
							AT2G17150	Plant regulator RWP-RK family protein
							AT2G17160	Interleukin-1 receptor-associated kinase 4 protein
							AT2G17170	Protein kinase superfamily protein
							AT2G17180	Target promoter of the male germline-specific transcription factor DUO1.
							AT2G17190	ubiquitin family protein
							AT2G17200	DSK2; CONTAINS InterPro DOMAIN/s: Heat shock chaperonin-binding (InterPro:IPR006636)
							AT2G17210	Tetratricopeptide repeat (TPR)-like superfamily protein
							AT2G17220	Encodes a putative serine/threonine-specific protein kinase kin3. Protein is N-myristoylated.
							AT2G17230	EXORDIUM like 5 (EXL5)
							AT2G17240	unknown protein
							AT2G17250	EMBRYO DEFECTIVE 2762 (EMB2762)
19	3	HL	1353218	0,191 (NC)	0.009	4.344	AT3G04610	flowering locus KH domain (FLK)
			1353894	1,157 (NC)	0.011	5.82	AT3G04620	Target promoter of the male germline-specific transcription factor DUO1.
			1453164	0,154 (NC)	0.01	5.92	AT3G04630	Member of a small gene family which have a KLEEK domain which may be involved in protein- protein interactions. Over expression of WDL1 results in abnormal root development.
			1652181	0,391 (NC)	0.007	5.145	AT3G04640	glycine-rich protein
			1751042	0,241 (C)	0.009	6.21	AT3G04650	FAD/NAD(P)-binding oxidoreductase family protein
							AT3G04660	F-box and associated interaction domains-containing protein
							AT3G04670	member of WRKY Transcription Factor; Group II-d
							AT3G04680	Encodes a nuclear protein that functions in mRNA processing.
							AT3G04690	Receptor-like kinase required for maintenance of pollen tube growth. Display polar localization at the plasma membrane of the pollen tube tip.
							AT3G04700	unknown protein
							AT3G04710	Encodes one of the 36 carboxylate clamp (CC)-tetratricopeptide repeat (TPR) proteins (Prasad 2010, Pubmed ID: 20856808) with potential to interact with Hsp90/Hsp70 as co-chaperones.
							AT3G04720	Encodes a protein similar to the antifungal chitin-binding protein hevein from rubber tree latex. mRNA levels increase in response to ethylene and turnip crinkle virus infection.
							AT3G04721	unknown protein
							AT3G04730	early auxin-induced (IAA16)
							AT3G04732	unknown protein
							AT3G04735	Rapid alkalinization factor (RALF) family protein.
							AT3G04740	encodes a protein with similarities to subunits of the Mediator complex, required for RNA polymerase II recruitment at target promoters in response to specific activators.
							AT3G04750	Tetratricopeptide repeat (TPR)-like superfamily protein
							AT3G04760	Pentatricopeptide repeat (PPR-like) superfamily protein
							AT3G04765	Encodes a microRNA that targets ARF family members ARF6 and ARF8.
							AT3G04770	40s ribosomal protein SA B (RPSAb)
							AT3G04780	Encodes a protein with little sequence identity with any other protein of known structure or function. Part of this protein shows a 42% sequence identity with the C-terminal domain of the 32-kD human thioredoxin-like protein.
							AT3G04790	Ribose 5-phosphate isomerase, type A protein
							AT3G04800	translocase inner membrane subunit 23-3 (TIM23-3)
							AT3G04810	Encodes AtNek2, a member of the NIMA-related serine/threonine kinases (Neks) that have been linked to cell-cycle regulation in fungi and mammals. Plant Neks might be involved in plant development processes.
							AT3G04820	Pseudouridine synthase family protein
							AT3G04830	Protein prenylyltransferase superfamily protein
							AT3G04840	Ribosomal protein S3Ae
							AT3G04850	Tesmin/TSO1-like CXC domain-containing protein
							AT3G04854	unknown protein
							AT3G04855	unknown protein
							AT3G04860	Plant protein of unknown function
							AT3G04870	Involved in the biosynthesis of carotenes and xanthophylls, reduces zeta-carotene to lycopene.
							AT3G04880	encodes a novel protein involved in DNA repair from UV damage. Isolated by functional complementation of E. coli UV-sensitive mutants (UVR genes).
							AT3G04890	Uncharacterized conserved protein
							AT3G04900	Heavy metal transport/detoxification superfamily protein
							AT3G04903	Encodes a defensin-like (DEFL) family protein.
							AT3G04910	Serine/threonine protein kinase, whose transcription is regulated by circadian rhythm.
							AT3G04920	Ribosomal protein S24e family protein
							AT3G04930	DNA-binding storekeeper protein-related transcriptional regulator
							AT3G04940	Encodes cysteine synthase CysD1.
							AT3G04943	Encodes a member of a family of small,secreted, cysteine rich protein with sequence similarity to the PCP (pollen coat protein) gene family.
							AT3G04945	Encodes a member of a family of small,secreted, cysteine rich protein with sequence similarity to the PCP (pollen coat protein) gene family.
							AT3G04950	CONTAINS InterPro DOMAIN/s: SEC-C motif (InterPro:IPR004027)
							AT3G04960	unknown protein
							AT3G04970	DHHC-type zinc finger family protein
							AT3G04980	DNAJ heat shock N-terminal domain-containing protein
							AT3G04990	BEST Arabidopsis thaliana protein match is: Frigida-like protein (TAIR:AT5G27220.1)
							AT3G04997	unknown protein
							AT3G05000	Transport protein particle (TRAPP) component
							AT3G05010	Encodes a candidate G-protein Coupled Receptor that is involved in the regulation of root growth by bacterial N-acyl-homoserine lactones (AHLs) and plays a role in mediating interactions between plants and microbes.
							AT3G05020	encodes an acyl carrier protein expressed in leaves, roots, and dry seeds. Protein is not regulated by light.
							AT3G05030	Encodes a vacuolar K+/H+ exchanger essential for active K+ uptake at the tonoplast and involved in regulating stomatal closure.
							AT3G05040	Encodes member of importin/exportin family. Involved in timing of shoot maturation. Involved in miRNA transport. Mutants flower early and have small, curled leaves and reduced abundance of certain miRNA species.
							AT3G05050	Protein kinase superfamily protein
							AT3G05060	SAR DNA-binding protein, putative, strong similarity to SAR DNA-binding protein-1 (Pisum sativum) GI:3132696; contains Pfam profile PF01798: Putative snoRNA binding domain; encodes NOP58-like protein
							AT3G05070	CONTAINS InterPro DOMAIN/s: mRNA splicing factor, Cwf18 (InterPro:IPR013169)
							AT3G05080	unknown protein
							AT3G05090	Encodes a DCAF protein. Mutants are defective in lateral root development and suggest roles for DDB1-Cul4?mediated protein degradation in regulating auxin accumulation during lateral root primordium development and lateral root meristem emergence.
							AT3G05100	S-adenosyl-L-methionine-dependent methyltransferases superfamily protein
							AT3G05110	CONTAINS InterPro DOMAIN/s: Molecular chaperone, heat shock protein, Hsp40, DnaJ (InterPro:IPR015609)
							AT3G05120	Encodes a gibberellin (GA) receptor ortholog of the rice GA receptor gene (OsGID1). Has GA-binding activity, showing higher affinity to GA4. Interacts with DELLA proteins in vivo in the presence of GA4. The DELLA region alone can interact with GID1A in GA-dependent manner in a Y2H assay.
							AT3G05130	BEST Arabidopsis thaliana protein match is: Prefoldin chaperone subunit family protein (TAIR:AT5G27330.1)
							AT3G05140	ROP binding protein kinases 2 (RBK2)
							AT3G05150	Major facilitator superfamily protein
							AT3G05152	Unknown gene
							AT3G05155	Major facilitator superfamily protein
							AT3G05160	Major facilitator superfamily protein
							AT3G05165	Major facilitator superfamily protein
							AT3G05170	Phosphoglycerate mutase family protein
							AT3G05180	GDSL-like Lipase/Acylhydrolase superfamily protein
							AT3G05190	D-aminoacid aminotransferase-like PLP-dependent enzymes superfamily protein
							AT3G05193	unknown protein
							AT3G05200	Encodes a putative RING-H2 zinc finger protein ATL6 (ATL6).
							AT3G05210	encodes a homolog of human ERCC1 protein (yeast RAD10), which is a DNA repair endonuclease. Mutants are sensitive to UV-B and gamma radiation (G2 cell cycle phase arrest) and are defective in dark-repair of pyrimidine pyrimidone dimers. This protein incises the 5' end of damaged DNA, similar to ERCC1/RAD10.
							AT3G05220	Heavy metal transport/detoxification superfamily protein
							AT3G05230	Signal peptidase subunit
							AT3G05240	Encodes a pentatricopeptide repeat protein (PPR) protein involved in mitochondrial mRNA editing.
							AT3G05250	RING/U-box superfamily protein
							AT3G05260	NAD(P)-binding Rossmann-fold superfamily protein
							AT3G05270	Plant protein of unknown function
							AT3G05280	Integral membrane Yip1 family protein
							AT3G05290	encodes a peroxisomal adenine nucleotide transporter, involved in fatty acid beta-oxidation during early stage of postgerminative growth.
							AT3G05300	Cytidine/deoxycytidylate deaminase family protein
							AT3G05310	Encodes a protein with similarity to MIRO GTPases.
							AT3G05320	O-fucosyltransferase family protein
							AT3G05327	Cyclin family protein
							AT3G05330	Encodes a protein with moderate sequence similarity to the maize microtubule-binding protein TANGLED1.
							AT3G05340	Tetratricopeptide repeat (TPR)-like superfamily protein
							AT3G05345	Chaperone DnaJ-domain superfamily protein
							AT3G05350	Metallopeptidase M24 family protein
							AT3G05360	receptor like protein 30 (RLP30)
							AT3G05370	receptor like protein 31 (RLP31)
							AT3G05380	ALWAYS EARLY 2 (ALY2)
							AT3G05390	unknown protein
							AT3G05400	Major facilitator superfamily protein
							AT3G05410	Photosystem II reaction center PsbP family protein
							AT3G05420	Acyl-CoA binding protein with high affinity for oleoyl-CoA. Expressed in all plant organs. Involved in fatty acid transport.
							AT3G05425	unknown protein
							AT3G05430	Tudor/PWWP/MBT superfamily protein
							AT3G05440	C2 domain-containing protein
							AT3G05450	CONTAINS InterPro DOMAIN/s: Cystatin-related, plant (InterPro:IPR006525)
							AT3G05460	sporozoite surface protein-related
							AT3G05470	Actin-binding FH2 (formin homology 2) family protein
							AT3G05480	Involved in the regulation of DNA damage repair and homologous recombination.
							AT3G05490	Member of a diversely expressed predicted peptide family showing sequence similarity to tobacco Rapid Alkalinization Factor (RALF), and is believed to play an essential role in the physiology of Arabidopsis. Consists of a single exon and is characterized by a conserved C-terminal motif and N-terminal signal peptide.
							AT3G05500	Rubber elongation factor protein (REF)
							AT3G05510	Phospholipid/glycerol acyltransferase family protein
							AT3G05520	Subunits of heterodimeric actin filament capping protein Capz superfamily
							AT3G05525	pre-tRNA; tRNA-Glu (anticodon: TTC)
							AT3G05530	Encodes RPT5a (Regulatory Particle 5a), one of the six AAA-ATPases of the proteasome regulatory particle. Essential for gametophyte development.
							AT3G05540	Methionine sulfoxide reductase (MSS4-like) family protein
							AT3G05545	RING/U-box superfamily protein
							AT3G05550	Hypoxia-responsive family protein
							AT3G05560	Ribosomal L22e protein family
							AT3G05570	unknown protein
							AT3G05580	Calcineurin-like metallo-phosphoesterase superfamily protein
							AT3G05590	Encodes cytoplasmic ribosomal protein L18.
							AT3G05600	alpha/beta-Hydrolases superfamily protein
							AT3G05602	unknown protein
							AT3G05610	Plant invertase/pectin methylesterase inhibitor superfamily
							AT3G05620	Plant invertase/pectin methylesterase inhibitor superfamily
							AT3G05625	Tetratricopeptide repeat (TPR)-like superfamily protein
							AT3G05630	Encodes a member of the PXPH-PLD subfamily of phospholipase D proteins. Regulates vesicle trafficking.
							AT3G05640	Protein phosphatase 2C family protein
							AT3G05650	receptor like protein 32 (RLP32)
							AT3G05660	receptor like protein 33 (RLP33)
							AT3G05670	RING/U-box protein
							AT3G05675	BTB/POZ domain-containing protein
							AT3G05680	embryo defective 2016 (EMB2016)
							AT3G05685	Cystatin/monellin superfamily protein
							AT3G05690	Encodes a subunit of CCAAT-binding complex, binds to CCAAT box motif present in some plant promoter sequences. One of three members of this class (HAP2A, HAP2B, HAP2C), it is expressed in vegetative and reproductive tissues.
							AT3G05700	Drought-responsive family protein
							AT3G05710	Encodes a member of SYP4 Gene Family that is a plant ortholog of the Tlg2/syntaxin16 Qa-SNARE.
							AT3G05720	Putative importin alpha isoform. When overexpressed can rescue the impa-4 decreased transformation susceptibility phenotype.
							AT3G05725	Protein of unknown function
							AT3G05727	Encodes a defensin-like (DEFL) family protein.
							AT3G05730	Encodes a defensin-like (DEFL) family protein.
							AT3G05740	RECQ helicase l1 (RECQI1)
							AT3G05741	Plant invertase/pectin methylesterase inhibitor superfamily protein
							AT3G05746	unknown protein
							AT3G05750	unknown protein
							AT3G05755	pre-tRNA; tRNA-Pro (anticodon: CGG)
							AT3G05760	C2H2 and C2HC zinc fingers superfamily protein
							AT3G05770	unknown protein
							AT3G05780	Encodes a member of the Lon protease-like proteins (Lon1/At5g26860, Lon2/At5g47040, Lon3/At3g05780, Lon4/At3g05790). Lon is a multifunctional ATP-dependent protease which exists in bacteria, archaea and within organelles in eukaryotic cells. Lon proteases are responsible for the degradation of abnormal, damaged and unstable proteins.
							AT3G05790	Encodes a member of the Lon protease-like proteins (Lon1/At5g26860, Lon2/At5g47040, Lon3/At3g05780, Lon4/At3g05790). Lon is a multifunctional ATP-dependent protease which exists in bacteria, archaea and within organelles in eukaryotic cells. Lon proteases are responsible for the degradation of abnormal, damaged and unstable proteins.
							AT3G05800	AtBS1(activation-tagged BRI1 suppressor 1)-interacting factor 1 (AIF1)
							AT3G05810	unknown protein
							AT3G05820	Encodes a putative plastid-targeted alkaline/neutral invertase.
							AT3G05830	Encodes alpha-helical IF (intermediate filament)-like protein.
							AT3G05835	pre-tRNA; tRNA-Ile (anticodon: TAT)
							AT3G05840	encodes a SHAGGY-like kinase involved in meristem organization.
							AT3G05858	unknown protein
							AT3G05860	MADS-box transcription factor family protein
							AT3G05870	Subunit of the anaphase promoting complex, a ubiquitin ligase complex that regulates progression through the cell cycle.
							AT3G05880	Induced by low temperatures, dehydration and salt stress and ABA. Encodes a small (54 amino acids), highly hydrophobic protein that bears two potential transmembrane domains.
							AT3G05890	RARE-COLD-INDUCIBLE 2B (RCI2B)
							AT3G05900	neurofilament protein-related
							AT3G05905	Potential natural antisense gene, locus overlaps with AT3G05900
							AT3G05910	Pectinacetylesterase family protein
							AT3G05920	Heavy metal transport/detoxification superfamily protein
							AT3G05930	germin-like protein (GLP8)
							AT3G05932	Potential natural antisense gene, locus overlaps with AT3G05930
							AT3G05935	unknown protein
							AT3G05936	unknown protein
							AT3G05937	unknown protein
							AT3G05940	Protein of unknown function
							AT3G05950	RmlC-like cupins superfamily protein
							AT3G05960	Encodes a hexose sugar transporter that is expressed in pollen. STP6 may play a role in providing sugars during late pollen maturation or pollen tube germination.
							AT3G05970	encode peroxisomal long-chain acyl-CoA synthetase (LACS) isozymes
							AT3G05975	Late embryogenesis abundant (LEA) hydroxyproline-rich glycoprotein family
							AT3G05980	unknown protein
							AT3G05990	Leucine-rich repeat (LRR) family protein
							AT3G06000	RNI-like superfamily protein
							AT3G06010	Encodes AtCHR12, a SNF2/Brahma-type chromatin-remodeling protein. AtCHR12 mediates temporary growth arrest in Arabidopsis upon perceiving environmental stress.
							AT3G06019	unknown protein
							AT3G06020	A member of the FAF family proteins encoded by the FANTASTIC FOUR (FAF) genes
							AT3G06030	NPK1-related protein kinase 3
							AT3G06035	Glycoprotein membrane precursor GPI-anchored
							AT3G06040	Ribosomal protein L12/ ATP-dependent Clp protease adaptor protein ClpS family protein
							AT3G06050	Encodes a mitochondrial matrix localized peroxiredoxin involved in redox homeostasis. Knockout mutants have reduced root growth under certain oxidative stress conditions.
							AT3G06060	Encodes one of the Arabidopsis proteins (At3g06060/TSC10A and At5g19200/TSC10B) with significant similarity to the yeast 3-ketodihydrosphinganine (3-KDS) reductase, Tsc10p. Both TSC10A and TSC10B are bona fide 3-KDS reductase as shown by complementation experiment in yeast.
							AT3G06070	unknown protein
							AT3G06080	Encodes a member of the TBL (TRICHOME BIREFRINGENCE-LIKE) gene family containing a plant-specific DUF231 (domain of unknown function) domain.
							AT3G06090	unknown protein
							AT3G06100	Encodes NIP7;1, an anther-specific boric acid transporter of the aquaporin superfamily regulated by an unusual tyrosine in helix 2 of the transport pore.
							AT3G06105	pre-tRNA; tRNA-Gly (anticodon: GCC)
							AT3G06110	Encodes a nuclear-localized MAP kinase phosphatase. Plants with reduced levels of MKP2 transcripts are hypersensitive to ozone and ozone-mediated activation of MPK3 and MPK6 is prolonged in these plants.
							AT3G06120	Encodes a basic helix-loop-helix (bHLH) protein that controls meristemoid differentiation during stomatal development. In the absence of MUTE, meristemoids abort after excessive asymmetric divisions and fail to differentiate stomata.
							AT3G06125	Unknown gene
20	3	HL	3382240	0,212 (C)	0.009	6.321	AT3G10526	unknown protein
							AT3G10530	Transducin/WD40 repeat-like superfamily protein
							AT3G10540	3-phosphoinositide-dependent protein kinase
							AT3G10550	Has 3'-phosphatase activity against both phosphatidylinositol-3,5-bisphosphate (PtdIns3,5P2) and Phosphatidylinositol-3-phosphate (PtdIns3P).
							AT3G10560	member of CYP77A
							AT3G10570	member of CYP77A
							AT3G10572	APEM9 is required for both PTS1- and PTS2-dependent protein transport.
							AT3G10580	Homeodomain-like superfamily protein
							AT3G10585	Homeodomain-like superfamily protein
							AT3G10590	Duplicated homeodomain-like superfamily protein
							AT3G10595	Duplicated homeodomain-like superfamily protein
							AT3G10600	Encodes a member of the cationic amino acid transporter (CAT) subfamily of amino acid polyamine choline transporters.
							AT3G10610	Ribosomal S17 family protein
							AT3G10620	nudix hydrolase homolog 26 (NUDX26)
							AT3G10630	UDP-Glycosyltransferase superfamily protein
							AT3G10640	VPS60.1
							AT3G10650	Encodes a nucleoporin involved in mRNA export from the nucleus. It is also involved in the regulation of nuclear morphology.
							AT3G10660	predicted to encode calcium-dependent protein kinase and is localized to the ER.
							AT3G10670	Plastidic SufC-like ATP-binding cassette/ATPase essential for Arabidopsis embryogenesis. Involved in the biogenesis and/or repair of oxidatively damaged Fe?S clusters. Expressed in embryos and meristems.
							AT3G10680	HSP20-like chaperones superfamily protein
							AT3G10690	DNA GYRASE A (GYRA)
							AT3G10700	Encodes a GHMP kinase family protein that acts as a galacturonic acid-1-phosphate kinase that catalyzes the production of galacturonic acid-1-phosphate. This is a precursor of the important cell wall building block UDP-galacturonic acid.
							AT3G10710	root hair specific 12 (RHS12)
							AT3G10720	Plant invertase/pectin methylesterase inhibitor superfamily
							AT3G10730	Encodes a member of the Sad1/UNC-84 (SUN)-domain proteins: AtSUN1(At5g04990), AtSUN2(AT3G10730). SUN domain proteins are part of the cytoskeletal-nucleoskeletal bridging complexes.
							AT3G10740	Encodes a bifunctional alpha-l-arabinofuranosidase/beta-d-xylosidase that belongs to family 51 of glycoside hydrolases. It may be involved in cell wall modification.
							AT3G10745	Encodes a microRNA of unknown function.
							AT3G10750	FBD domain family
							AT3G10760	Homeodomain-like superfamily protein
							AT3G10770	Single-stranded nucleic acid binding R3H protein
							AT3G10780	emp24/gp25L/p24 family/GOLD family protein
							AT3G10790	F-box associated ubiquitination effector family protein
							AT3G10800	Encodes bZIP28, a putative membrane-tethered transcriptional factor. Up-regulated in response to heat
							AT3G10810	zinc finger (C3HC4-type RING finger) family protein
							AT3G10815	RING/U-box superfamily protein
							AT3G10820	Transcription elongation factor (TFIIS) family protein
							AT3G10840	alpha/beta-Hydrolases superfamily protein
							AT3G10845	RNA-binding (RRM/RBD/RNP motifs) family protein
							AT3G10850	glyoxalase II cytoplasmic isozyme (Glx2-2) mRNA, complete
							AT3G10860	Cytochrome b-c1 complex, subunit 8 protein
							AT3G10870	Encodes a methyl IAA esterase.
							AT3G10880	unknown protein
							AT3G10890	Glycosyl hydrolase superfamily protein
							AT3G10900	Glycosyl hydrolase superfamily protein
							AT3G10910	RING/U-box superfamily protein
							AT3G10912	Upstream open reading frames (uORFs)
							AT3G10915	Reticulon family protein
							AT3G10920	manganese superoxide dismutase (MSD1)
							AT3G10930	unknown protein
							AT3G10940	Encodes a protein with a predicted dual-specificity phosphatase domain, similar to the glucan phosphorylases SEX4 and LSF1, however, it lacks the carbohydrate binding domain present in those proteins. Has phosphoglucan phosphatase activity. It binds to starch and specifically hydrolyzes phosphate from the C3-position.
							AT3G10950	Zinc-binding ribosomal protein family protein
							AT3G10960	Encodes a homolog of the adenine-guanine-hypoxanthine transporter AzgA of Aspergillus nidulans. Function as a plant adenine-guanine transporter.
							AT3G10970	Haloacid dehalogenase-like hydrolase (HAD) superfamily protein
							AT3G10974	unknown protein
							AT3G10980	PLAC8 family protein
							AT3G10985	A senescence-associated gene whose expression is induced in response to treatment with Nep1, a fungal protein that causes necrosis.
							AT3G10986	Protein of unknown function
							AT3G10990	F-box associated ubiquitination effector family protein
							AT3G11000	DCD (Development and Cell Death) domain protein
							AT3G11010	receptor like protein 34 (RLP34)
							AT3G11020	encodes a member of the DREB subfamily A-2 of ERF/AP2 transcription factor family (DREB2B). The protein contains one AP2 domain. There are eight members in this subfamily including DREB2A.
							AT3G11030	Encodes a member of the TBL (TRICHOME BIREFRINGENCE-LIKE) gene family containing a plant-specific DUF231 (domain of unknown function) domain.
							AT3G11040	Glycosyl hydrolase family 85
							AT3G11050	ferritin 2 (FER2)
							AT3G11060	unknown protein
							AT3G11070	Outer membrane OMP85 family protein
							AT3G11080	receptor like protein 35 (RLP35)
							AT3G11090	LOB domain-containing protein 21 (LBD21)
							AT3G11100	sequence-specific DNA binding transcription factor
							AT3G11110	RING/U-box superfamily protein
							AT3G11120	Ribosomal protein L41 family
							AT3G11130	Clathrin, heavy chain
21	3	HL	4496216	0,435 (C)	0.007	4.876	AT3G13490	Encodes a dual targeted lysyl-tRNA ligase that is found both in the mitochondrion and the chloroplast.
							AT3G13500	unknown protein
							AT3G13510	Protein of Unknown Function
							AT3G13520	Encodes a GPI-anchored arabinogalactan (AG) peptide with a short 'classical' backbone of 10 amino acids, seven of which are conserved among the 4 other Arabidopsis AG peptides. These peptides may be involved in cell signaling.
							AT3G13525	snoRNA; snoRNA
							AT3G13530	MAP3K epsilon protein kinase 1 is functionally redundant with MAP3Ke2. Required for pollen development but not essential.
							AT3G13540	Encodes a member of the MYB family of transcriptional regulators.
							AT3G13550	Encodes a protein similar to ubiquitin-conjugating enzyme (E2) variant proteins (UEV); lacks catalytic cysteine residue found in ubiquitin-conjugating enzyme E2. Represses photomorphogenesis and induces skotomorphogenesis in the dark.
							AT3G13560	O-Glycosyl hydrolases family 17 protein
							AT3G13570	encodes an SC35-like splicing factor of 30 kD that is localized to the nuclear specks.
							AT3G13580	Ribosomal protein L30/L7 family protein
							AT3G13590	Cysteine/Histidine-rich C1 domain family protein
							AT3G13594	unknown protein
							AT3G13600	calmodulin-binding family protein
							AT3G13610	2-oxoglutarate (2OG) and Fe(II)-dependent oxygenase superfamily protein
							AT3G13620	Encodes POLYAMINE UPTAKE TRANSPORTER 4, an amino acid permease family protein.
							AT3G13630	unknown protein
							AT3G13640	member of RLI subfamily
							AT3G13650	Disease resistance-responsive (dirigent-like protein) family protein
							AT3G13660	Disease resistance-responsive (dirigent-like protein) family protein
							AT3G13662	Disease resistance-responsive (dirigent-like protein) family protein
							AT3G13670	Protein kinase family protein
							AT3G13672	TRAF-like superfamily protein
							AT3G13674	unknown protein
							AT3G13677	unknown protein
							AT3G13680	F-box and associated interaction domains-containing protein
							AT3G13682	Encodes a homolog of human Lysine-Specific Demethylase1. Involved in H3K4 methylation of target genes including the flowering loci FLC and FWA.
							AT3G13686	unknown protein
							AT3G13690	Protein kinase protein with adenine nucleotide alpha hydrolases-like domain
							AT3G13700	RNA-binding (RRM/RBD/RNP motifs) family protein
							AT3G13710	prenylated RAB acceptor 1.F4 (PRA1.F4)
							AT3G13720	PRA8; CONTAINS InterPro DOMAIN/s: Prenylated rab acceptor PRA1 (InterPro:IPR004895)
							AT3G13724	Encodes a microRNA that targets CMT3
							AT3G13730	Encodes a cytochrome P-450 gene that is involved in brassinosteroid biosynthesis
							AT3G13740	Ribonuclease III family protein
							AT3G13750	beta-galactosidase, glycosyl hydrolase family 35
							AT3G13760	Cysteine/Histidine-rich C1 domain family protein
							AT3G13770	Pentatricopeptide repeat (PPR) superfamily protein
							AT3G13772	Encodes an Arabidopsis Transmembrane nine (TMN) protein
							AT3G13780	SMAD/FHA domain-containing protein
							AT3G13782	nucleosome assembly protein1;4 (NAP1;4)
							AT3G13784	cell wall invertase 5 (CWINV5)
							AT3G13790	Encodes a protein with invertase activity.
							AT3G13800	Metallo-hydrolase/oxidoreductase superfamily protein
							AT3G13810	indeterminate(ID)-domain 11 (IDD11)
							AT3G13820	F-box and associated interaction domains-containing protein
							AT3G13830	F-box and associated interaction domains-containing protein
							AT3G13840	GRAS family transcription factor
							AT3G13845	unknown protein
							AT3G13850	LOB domain-containing protein 22 (LBD22)
							AT3G13855	U6-26; snRNA
							AT3G13857	unknown protein
							AT3G13860	heat shock protein 60-3A (HSP60-3A)
							AT3G13870	required for regulated cell expansion and normal root hair development. Encodes an evolutionarily conserved protein with putative GTP-binding motifs that is implicated in the control of vesicle trafficking between the endoplasmic reticulum and the Golgi compartments.
							AT3G13880	Tetratricopeptide repeat (TPR)-like superfamily protein
							AT3G13882	Ribosomal protein L34
							AT3G13890	Encodes a putative transcription factor (MYB26).
							AT3G13898	unknown protein
							AT3G13900	ATPase E1-E2 type family protein / haloacid dehalogenase-like hydrolase family protein
							AT3G13910	Protein of unknown function
							AT3G13920	eukaryotic translation initiation factor 4A-1
							AT3G13930	Dihydrolipoamide acetyltransferase, long form protein
22	3	HL	5586719	0,403 (NC)	0.007	4.31	AT3G16190	Isochorismatase family protein
							AT3G16200	unknown protein
							AT3G16210	F-box family protein
							AT3G16220	Predicted eukaryotic LigT
							AT3G16230	Predicted eukaryotic LigT
							AT3G16240	Delta tonoplast intrinsic protein, functions as a water channel and ammonium (NH3) transporter. Highly expressed in flower, shoot, and stem. Expression shows diurnal regulation and is induced by ammonium (NH3). Protein localized to vacuolar membrane.
							AT3G16250	encodes a novel subunit of the chloroplast NAD(P)H dehydrogenase complex, involved in cyclic electron flow around photosystem I to produce ATP. Contains a 4Fe-4S cluster.
							AT3G16260	Encodes a tRNase Z.
							AT3G16270	ENTH/VHS family protein
							AT3G16280	encodes a member of the DREB subfamily A-4 of ERF/AP2 transcription factor family.
							AT3G16290	embryo defective 2083 (EMB2083)
							AT3G16300	Uncharacterised protein family
							AT3G16310	mitotic phosphoprotein N' end (MPPN) family protein
							AT3G16320	Subunit in the anaphase-promoting complex. Role in gametogenesis, control of mitotic progression and cell differentiation during the entire life cycle.
							AT3G16330	unknown protein
							AT3G16340	Encodes a p-coumaryl alcohol exporter involved in lignin biosynthesis.
							AT3G16350	Homeodomain-like superfamily protein
							AT3G16360	Encodes AHP4, a histidine-containing phosphotransmitter involved in Histidine (His)-to-Aspartate (Asp) phosphorelay signal transduction. AHP4 is one of the six Arabidopsis thaliana histidine phosphotransfer proteins (AHPs).
							AT3G16370	GDSL-like Lipase/Acylhydrolase superfamily protein
							AT3G16380	polyadenylate-binding protein, putative / PABP, putative
							AT3G16390	Encodes a nitrile-specifier protein NSP3.
							AT3G16400	Encodes a nitrile-specifier protein NSP1 responsible for constitutive and herbivore-induced simple nitrile formation in rosette leaves.
							AT3G16410	Encodes a nitrile-specifier protein NSP4.
							AT3G16420	The PBP1(PYK10-binding protein 1) assists the PYK10 (beta-glucosidase complex) in its activity and may act like a molecular chaperone that facilitates the correct polymerization of PYK10, when tissues are damaged and subcellular structures are destroyed by pests.
							AT3G16430	jacalin-related lectin 31 (JAL31)
							AT3G16432	unknown protein
							AT3G16440	myrosinase-binding protein-like protein (AtMLP-300B) mRNA,
							AT3G16450	Mannose-binding lectin superfamily protein
							AT3G16460	Mannose-binding lectin superfamily protein
							AT3G16470	JA-responsive gene
							AT3G16480	mitochondrial processing peptidase alpha subunit (MPPalpha)
							AT3G16490	IQ-domain 26 (IQD26)
							AT3G16500	phytochrome-associated protein 1 (PAP1)
							AT3G16510	Calcium-dependent lipid-binding (CaLB domain) family protein
							AT3G16520	UDP-glucosyl transferase 88A1 (UGT88A1)
							AT3G16530	Lectin like protein whose expression is induced upon treatment with chitin oligomers.
							AT3G16540	Encodes a putative DegP protease.
							AT3G16550	Encodes a putative DegP protease.
							AT3G16552	pre-tRNA; tRNA-Lys (anticodon: CTT)
							AT3G16555	F-box family protein
							AT3G16560	Protein phosphatase 2C family protein
							AT3G16565	alanine-tRNA ligases;nucleic acid binding;ligases, forming aminoacyl-tRNA and related compounds;nucleotide binding;ATP binding
							AT3G16570	Encodes RALF23, a member of a diversely expressed predicted peptide family showing sequence similarity to tobacco Rapid Alkalinization Factor (RALF), and is believed to play an essential role in the physiology of Arabidopsis.
							AT3G16580	F-box and associated interaction domains-containing protein
							AT3G16590	F-box and associated interaction domains-containing protein
							AT3G16600	SNF2 domain-containing protein / helicase domain-containing protein / zinc finger protein-related
							AT3G16610	pentatricopeptide (PPR) repeat-containing protein
							AT3G16620	component of TOC complex, plastid protein import machinery.
							AT3G16630	Kinesin-13A localized to entire Golgi stacks. Involved in trichome development.
							AT3G16640	Encodes a protein homologous to translationally controlled tumor protein (TCTP) from Drosophila. In flies, TCTP functions guanine nucleotide exchange factor in the TOR signaling pathway.
							AT3G16650	Transducin/WD40 repeat-like superfamily protein
							AT3G16660	Pollen Ole e 1 allergen and extensin family protein
							AT3G16670	Pollen Ole e 1 allergen and extensin family protein
							AT3G16680	DNA binding;DNA-directed RNA polymerases
							AT3G16690	Nodulin MtN3 family protein
23	3	HL	8120853	0,304 (NC)	0.007	5.969	AT3G22690	Pentatricopeptide repeat protein; YELLOW SEEDLING1
							AT3G22700	F-box and associated interaction domains-containing protein
							AT3G22710	F-box family protein
							AT3G22720	F-box and associated interaction domains-containing protein
							AT3G22723	unknown protein
							AT3G22730	F-box and associated interaction domains-containing protein
							AT3G22740	homocysteine S-methyltransferase (HMT3)
							AT3G22750	Protein kinase superfamily protein
							AT3G22760	CXC domain containing TSO1-like protein 1. The gene is expressed in stamens, pollen mother cells, and immature ovules.
							AT3G22770	F-box associated ubiquitination effector family protein
							AT3G22780	putative DNA binding protein (tso1) mRNA, tso1-3 allele,
							AT3G22790	Encodes a member of the NET superfamily of proteins that potentially couples different membranes to the actin cytoskeleton in plant cells. It binds filamentous actin and is localized to the plasma membrane and plasmodesmata.
							AT3G22800	Leucine-rich repeat (LRR) family protein
							AT3G22810	FUNCTIONS IN: phosphoinositide binding
							AT3G22820	allergen-related
							AT3G22830	member of Heat Stress Transcription Factor (Hsf) family
							AT3G22840	Encodes an early light-inducible protein.
							AT3G22845	emp24/gp25L/p24 family/GOLD family protein
							AT3G22850	Aluminium induced protein with YGL and LRDR motifs
							AT3G22860	member of eIF3c - eukaryotic initiation factor 3c
							AT3G22870	F-box and associated interaction domains-containing protein
							AT3G22880	Expression of the AtDMC1 is restricted to pollen mother cells in anthers and to megaspore mother cells in ovules. Similar to meiosis-specific yeast DMC gene.
							AT3G22886	Encodes a microRNA that targets ARF family members ARF6 and ARF8.
							AT3G22890	encodes ATP sulfurylase, the first enzyme in the sulfate assimilation pathway of Arabidopsis. It may also participate in selenium metabolism.
							AT3G22900	Non-catalytic subunit specific to DNA-directed RNA polymerase IV; homologous to budding yeast RPB7
							AT3G22910	ATPase E1-E2 type family protein / haloacid dehalogenase-like hydrolase family protein
							AT3G22920	Cyclophilin-like peptidyl-prolyl cis-trans isomerase family protein
							AT3G22930	Encodes a calmodulin-like protein.
							AT3G22940	F-box associated ubiquitination effector family protein
							AT3G22942	heterotrimeric G-protein gamma subunit 2(AGG2)
							AT3G22950	A member of ARF GTPase family.
							AT3G22960	encodes a chloroplast pyruvate kinase alpha subunit. Important for seed oil biosynthesis. Ubiquitously expressed, with significantly increased expression in maturing seeds.
							AT3G22961	Paired amphipathic helix (PAH2) superfamily protein
							AT3G22968	Upstream open reading frames (uORFs)
							AT3G22970	Protein of unknown function
							AT3G22980	Ribosomal protein S5/Elongation factor G/III/V family protein
							AT3G22990	Armadillo-repeat containing protein. Involved in leaf and flower development. Located in nucleus. Broadly expressed throughout vegetative and floral tissues.
							AT3G23000	Encodes a serine/threonine protein kinase with similarities to CBL-interacting protein kinases, SNF1 and SOS2.
							AT3G23010	receptor like protein 36 (RLP36)
							AT3G23020	Tetratricopeptide repeat (TPR)-like superfamily protein
							AT3G23030	auxin inducible gene expressed in the nucleus
							AT3G23040	unknown protein
							AT3G23050	Transcription regulator acting as repressor of auxin-inducible gene expression. Plays role in the control of gravitropic growth and development in light-grown seedlings.
							AT3G23060	RING/U-box superfamily protein
							AT3G23070	Encodes a CRM domain protein CFM3a, involved in group IIB intron splicing in chloroplasts.
							AT3G23080	Polyketide cyclase/dehydrase and lipid transport superfamily protein
							AT3G23090	TPX2 (targeting protein for Xklp2) protein family
							AT3G23100	A. thaliana homologue of the human DNA ligase IV-binding protein XRCC4.
24	3	early HL	12784017	0,374 (C)	0.009	6.577	AT3G31350	unknown protein
							AT3G31400	unknown protein
							AT3G31401	This gene encodes a small protein and has either evidence of transcription or purifying selection.
							AT3G31402	General transcription factor 2-related zinc finger protein
							AT3G31430	unknown protein
							AT3G31900	ATP-dependent helicase family protein
25	3	HL	15932189	0,183 (NC)	0.01	5.174	AT3G44080	F-box family protein
							AT3G44090	F-box family protein
							AT3G44091	This gene encodes a small protein and has either evidence of transcription or purifying selection.
							AT3G44100	MD-2-related lipid recognition domain-containing protein
							AT3G44110	homologous to the co-chaperon DNAJ protein from E coli
							AT3G44115	Protein of unknown function
							AT3G44120	F-box and associated interaction domains-containing protein
							AT3G44130	F-box and associated interaction domains-containing protein
							AT3G44140	unknown protein
							AT3G44150	unknown protein
							AT3G44160	Outer membrane OMP85 family protein
							AT3G44170	unknown protein
							AT3G44171	unknown protein
							AT3G44180	syntaxin-related family protein
							AT3G44190	FAD/NAD(P)-binding oxidoreductase family protein
							AT3G44200	Encodes AtNek5, a member of the NIMA-related serine/threonine kinases (Neks) that have been linked to cell-cycle regulation in fungi and mammals.
							AT3G44210	unknown protein
							AT3G44220	Late embryogenesis abundant (LEA) hydroxyproline-rich glycoprotein family
							AT3G44230	unknown protein
							AT3G44235	unknown protein
							AT3G44240	Polynucleotidyl transferase, ribonuclease H-like superfamily protein
							AT3G44250	putative cytochrome P450
							AT3G44260	Encodes one of the homologs of the yeast CCR4-associated factor 1: AT3G44260 (CAF1a), AT5G22250 (CAF1b). Has mRNA deadenylation activity. Also plays a role in plant defense responses.
							AT3G44261	This gene encodes a small protein and has either evidence of transcription or purifying selection.
							AT3G44280	unknown protein
							AT3G44290	NAC domain containing protein 60 (NAC060)
							AT3G44300	Encodes an enzyme that catalyzes the hydrolysis of indole-3-acetonitrile (IAN) to indole-3-acetic acid (IAA) (nitrile aminohydrolase, EC 3.5.5.1) and IAN to indole-3-acetamide (IAM) at lower levels
							AT3G44310	Mutants are resistant to indole-3-acetonitrile (IAN).
							AT3G44320	This enzyme catalyzes the hydrolysis of indole-3-acetonitrile (IAN) to indole-3-acetic acid (IAA) (EC 3.5.5.1) and IAN to indole-3-acetamide (IAM) at lower levels. It is the only one of the four Arabidopsis nitrilases whose mRNA levels are strongly induced when plants experience sulphur deprivation.
							AT3G44326	F-box family protein
							AT3G44330	unknown protein
							AT3G44340	homologous to yeast and animal Sec24 proteins; expression in yeast cells enhances their survival under oxidative stress conditions.
							AT3G44350	NAC domain containing protein 61 (NAC061)
							AT3G44370	Membrane insertion protein, OxaA/YidC with tetratricopeptide repeat domain
26	3	HL	16844909	0,177 (NC)	0.008	4.811	AT3G45620	This gene is predicted to encode a protein with a DWD motif. It can bind to DDB1a in Y2H assays, and DDB1b in co-IP assays, and may be involved in the formation of a CUL4-based E3 ubiquitin ligase
							AT3G45630	RNA binding (RRM/RBD/RNP motifs) family protein
							AT3G45638	Unknown gene
							AT3G45640	Encodes a mitogen-activated kinase whose mRNA levels increase in response to touch, cold, salinity stress and chitin oligomers.
							AT3G45650	Encodes a nitrate efflux transporter NAXT1 (for NITRATE EXCRETION TRANSPORTER1).
							AT3G45660	Major facilitator superfamily protein
							AT3G45670	Protein kinase superfamily protein
							AT3G45673	This gene encodes a small protein and has either evidence of transcription or purifying selection.
							AT3G45680	Major facilitator superfamily protein
							AT3G45690	Major facilitator superfamily protein
							AT3G45700	Major facilitator superfamily protein
							AT3G45710	Major facilitator superfamily protein
							AT3G45720	Major facilitator superfamily protein
							AT3G45730	unknown protein
							AT3G45740	hydrolase family protein / HAD-superfamily protein
							AT3G45750	Nucleotidyltransferase family protein
							AT3G45760	Nucleotidyltransferase family protein
							AT3G45770	Polyketide synthase, enoylreductase family protein
							AT3G45780	Blue-light photoreceptor.
							AT3G45790	Protein kinase superfamily protein
							AT3G45800	Plant protein 1589 of unknown function
							AT3G45810	ferric reductase-like transmembrane component family protein
							AT3G45820	unknown protein
							AT3G45830	unknown protein
							AT3G45840	Cysteine/Histidine-rich C1 domain family protein
							AT3G45850	P-loop containing nucleoside triphosphate hydrolases superfamily protein
							AT3G45851	This gene encodes a small protein and has either evidence of transcription or purifying selection.
							AT3G45860	Encodes a cysteine-rich receptor-like protein kinase. Involved in programmed cell death and defense response to pathogen.
							AT3G45870	nodulin MtN21-like transporter family protein
							AT3G45880	2-oxoglutarate (2OG) and Fe(II)-dependent oxygenase superfamily protein
							AT3G45890	Encodes RUS1 (root UVB sensitive 1), a protein that contains DUF647 (domain of unknown function 647), a domain highly conserved in eukaryotes. The primary root of rus1 is hypersensitive to very low-fluence-rate (VLF) UVB.
							AT3G45900	Ribonuclease P protein subunit P38-related
							AT3G45910	unknown protein
							AT3G45920	Protein kinase superfamily protein
							AT3G45930	Histone superfamily protein
							AT3G45935	pre-tRNA; tRNA-Val (anticodon: AAC)
							AT3G45940	Glycosyl hydrolases family 31 protein
							AT3G45950	Pre-mRNA splicing Prp18-interacting factor
							AT3G45955	pre-tRNA; tRNA-Val (anticodon: AAC)
							AT3G45960	member of EXPANSIN-LIKE. Naming convention from the Expansin Working Group (Kende et al, 2004. Plant Mol Bio)
							AT3G45965	pre-tRNA; tRNA-Val (anticodon: AAC)
							AT3G45970	member of EXPANSIN-LIKE. Naming convention from the Expansin Working Group (Kende et al, 2004. Plant Mol Bio)
							AT3G45980	Encodes a histone 2B (H2B) protein. This protein can be ubiquitinated in planta, and this modification depends on the HUB1 and HUB2 E3 ubiquitin ligases as well as the UBC1 and UBC2 E2 ubiquitin conjugating enzymes. Lysine 146 appears to be the site of the ubiquitin addition.
							AT3G45990	Cofilin/tropomyosin-type actin-binding protein family
							AT3G46000	Encodes depolymerizing factor 2.
							AT3G46010	Actin-depolymerizing factor (ADF) and cofilin define a family of actin-binding proteins essential for the rapid turnover of filamentous actin in vivo.
							AT3G46020	RNA-binding (RRM/RBD/RNP motifs) family protein
							AT3G46030	HTB11; FUNCTIONS IN: DNA binding; INVOLVED IN: nucleosome assembly
							AT3G46040	Regulated by TCP20.
							AT3G46050	Galactose oxidase/kelch repeat superfamily protein
							AT3G46060	small GTP-binding protein (ara-3)
							AT3G46070	C2H2-type zinc finger family protein
							AT3G46080	C2H2-type zinc finger family protein
							AT3G46086	This gene encodes a small protein and has either evidence of transcription or purifying selection.
							AT3G46090	ZAT7
							AT3G46100	histidyl-tRNA synthetase
							AT3G46110	unknown protein
							AT3G46120	purple acid phosphatase 19 (PAP19)
27	4	HL	6872903	0,478 (C)	0.007	4.997	AT4G11110	Encodes a member of the SPA (suppressor of phyA-105) protein family (SPA1-SPA4).
							AT4G11120	translation elongation factor Ts (EF-Ts), putative
							AT4G11130	Encodes RNA-dependent RNA polymerase that is required for endogenous siRNA (but not miRNA) formation. Nomenclature according to Xie, et al. (2004).
							AT4G11140	encodes a member of the ERF (ethylene response factor) subfamily B-5 of ERF/AP2 transcription factor family.
							AT4G11150	Encodes a vacuolar H+-ATPase subunit E isoform 1 which is required for Golgi organization and vacuole function in embryogenesis.
							AT4G11160	Translation initiation factor 2, small GTP-binding protein
							AT4G11170	Disease resistance protein (TIR-NBS-LRR class) family
							AT4G11175	Nucleic acid-binding, OB-fold-like protein
							AT4G11177	pre-tRNA; tRNA-Tyr (anticodon: GTA)
							AT4G11180	Disease resistance-responsive (dirigent-like protein) family protein
							AT4G11190	Disease resistance-responsive (dirigent-like protein) family protein
							AT4G11210	Disease resistance-responsive (dirigent-like protein) family protein
							AT4G11211	unknown protein
							AT4G11213	pre-tRNA; tRNA-Leu (anticodon: TAA)
							AT4G11216	pre-tRNA; tRNA-Leu (anticodon: CAA)
							AT4G11220	VIRB2-interacting protein 2 (BTI2)
							AT4G11230	Riboflavin synthase-like superfamily protein
							AT4G11240	encodes a type I serine/threonine protein phosphatase expressed in expressed in roots, rosettes and flowers.
							AT4G11250	AGAMOUS-like 52 (AGL52)
							AT4G11260	Functions in plant disease resistance signaling, SCF(TIR1) mediated degradation of Aux/IAA proteins and HSP90 mediated degradation of R resistance proteins.
							AT4G11270	Transducin/WD40 repeat-like superfamily protein
							AT4G11280	encodes a a member of the 1-aminocyclopropane-1-carboxylate (ACC) synthase (S-adenosyl-L-methionine methylthioadenosine-lyase, EC 4.4.1.14) gene family
							AT4G11290	Peroxidase superfamily protein
							AT4G11300	unknown protein
							AT4G11310	cysteine proteinase precursor-like protein
							AT4G11320	Papain family cysteine protease
							AT4G11330	MAP kinase
							AT4G11340	Disease resistance protein (TIR-NBS-LRR class) family
							AT4G11350	Protein of unknown function
							AT4G11355	pre-tRNA; tRNA-Ala (anticodon: AGC)
							AT4G11360	Encodes a putative RING-H2 finger protein RHA1b.
							AT4G11370	Encodes a putative RING-H2 finger protein RHA1a.
							AT4G11380	Adaptin family protein
							AT4G11385	unknown protein
							AT4G11390	Cysteine/Histidine-rich C1 domain family protein
							AT4G11393	Encodes a defensin-like (DEFL) family protein.
							AT4G11400	ARID/BRIGHT DNA-binding domain;ELM2 domain protein
							AT4G11405	pre-tRNA; tRNA-Thr (anticodon: TGT)
							AT4G11410	NAD(P)-binding Rossmann-fold superfamily protein
							AT4G11420	Encodes a subunit of eukaryotic initiation factor 3 (eIF3)
							AT4G11430	hydroxyproline-rich glycoprotein family protein
							AT4G11440	Mitochondrial substrate carrier family protein
							AT4G11450	Protein of unknown function
							AT4G11460	Encodes a cysteine-rich receptor-like protein kinase.
							AT4G11470	Encodes a cysteine-rich receptor-like protein kinase.
							AT4G11480	Encodes a cysteine-rich receptor-like protein kinase.
28	4	early HL	7346546	0,162 (NC)	0.011	5.566	AT4G12100	Cullin family protein
							AT4G12110	Encodes a member of the SMO1 family of sterol 4alpha-methyl oxidases. More specifically functions as a 4,4-dimethyl-9beta,19-cyclopropylsterol-4alpha- methyl oxidase.
							AT4G12115	pre-tRNA; tRNA-Lys (anticodon: CTT)
							AT4G12120	member of KEULE Gene Family
							AT4G12130	Glycine cleavage T-protein family
							AT4G12140	RING/U-box superfamily protein
							AT4G12150	RING/U-box superfamily protein
							AT4G12170	Thioredoxin superfamily protein
							AT4G12190	RING/U-box superfamily protein
							AT4G12210	RING/U-box superfamily protein
							AT4G12220	unknown protein
							AT4G12230	alpha/beta-Hydrolases superfamily protein
							AT4G12240	zinc finger (C2H2 type) family protein
							AT4G12250	UDP-D-glucuronate 4-epimerase
							AT4G12270	Copper amine oxidase family protein
							AT4G12280	copper amine oxidase family protein
							AT4G12290	Copper amine oxidase family protein
							AT4G12300	member of CYP706A
							AT4G12310	member of CYP706A
							AT4G12320	member of CYP706A
							AT4G12330	member of CYP706A
							AT4G12334	Cytochrome P450 superfamily protein
							AT4G12340	copper ion binding
							AT4G12350	Encodes a putative transcription factor (MYB42).
							AT4G12360	Bifunctional inhibitor/lipid-transfer protein/seed storage 2S albumin superfamily protein
							AT4G12370	unknown protein
							AT4G12380	unknown protein
							AT4G12382	F-box family protein
							AT4G12390	pectin methylesterase inhibitor 1 (PME1)
							AT4G12400	Encodes one of the 36 carboxylate clamp (CC)-tetratricopeptide repeat (TPR) proteins (Prasad 2010, Pubmed ID: 20856808) with potential to interact with Hsp90/Hsp70 as co-chaperones.
							AT4G12405	pre-tRNA; tRNA-Asn (anticodon: GTT)
							AT4G12410	SAUR-like auxin-responsive protein family
							AT4G12420	Encodes a protein of unknown function involved in directed root tip growth.
							AT4G12430	Haloacid dehalogenase-like hydrolase (HAD) superfamily protein
							AT4G12432	Upstream open reading frames (uORFs)
							AT4G12440	adenine phosphoribosyl transferase 4 (APT4)
							AT4G12450	unknown protein
							AT4G12460	OSBP(oxysterol binding protein)-related protein 2B (ORP2B)
							AT4G12470	Encodes AZI1 (AZELAIC ACID INDUCED 1). Involved in the priming of salicylic acid induction and systemic immunity triggered by pathogen or azelaic acid.
							AT4G12480	a putative lipid transfer protein, vernalization-responsive and cold-induced
							AT4G12490	Bifunctional inhibitor/lipid-transfer protein/seed storage 2S albumin superfamily protein
							AT4G12500	Bifunctional inhibitor/lipid-transfer protein/seed storage 2S albumin superfamily protein
							AT4G12510	Bifunctional inhibitor/lipid-transfer protein/seed storage 2S albumin superfamily protein
							AT4G12520	Bifunctional inhibitor/lipid-transfer protein/seed storage 2S albumin superfamily protein
							AT4G12530	Bifunctional inhibitor/lipid-transfer protein/seed storage 2S albumin superfamily protein
							AT4G12540	unknown protein
							AT4G12545	Bifunctional inhibitor/lipid-transfer protein/seed storage 2S albumin superfamily protein
							AT4G12550	isolated from differential screening of a cDNA library from auxin-treated root culture. encodes a protein that is related to a large family of proteins that consist of a proline-rich or glycine-rich N-terminus and a hydrophobic, possibly membrane spanning C-terminus.
							AT4G12560	Encodes CPR1 (Constitutive Expresser of PR Genes 1, also known as CPR30), a F-Box protein that functions as a negative regulator of defense response and targets resistance proteins.
							AT4G12570	Knock-out mutants showed accelerated senescence of leaves.
29	4	HL	15784225	0,093 (NC)	0.012	5.823	AT4G32500	Encodes AKT5, a member of the Shaker family potassium ion (K+) channel.
							AT4G32510	HCO3- transporter family
							AT4G32520	Encodes a serine hydroxymethyltransferase SHMT3 located in the plastid.
							AT4G32530	ATPase, F0/V0 complex, subunit C protein
							AT4G32540	Mutant has elevated levels of free IAA in dominant mutant allele; Flavin Monooxygenase-Like Enzyme; Auxin Biosynthesis
							AT4G32551	LEUNIG regulates floral organ identity,gynoecium and ovule development. Negatively regulates AGAMOUS . Encodes a glutamine-rich protein with seven WD repeats similar to transcriptional corepressors.
							AT4G32560	paramyosin-related
							AT4G32570	TIFY domain protein 8 (TIFY8)
							AT4G32580	Thioredoxin superfamily protein
							AT4G32590	2Fe-2S ferredoxin-like superfamily protein
							AT4G32600	zinc finger (C3HC4-type RING finger) family protein
							AT4G32605	Mitochondrial glycoprotein family protein
							AT4G32610	copper ion binding
							AT4G32620	Enhancer of polycomb-like transcription factor protein
							AT4G32630	ArfGap/RecO-like zinc finger domain-containing protein
							AT4G32640	Sec23/Sec24 protein transport family protein
							AT4G32650	Encodes KAT3, a member of the Shaker family of voltage-gated potassium channel subunits. Does not form functional potassium channel on its own.
							AT4G32660	Encodes protein kinase AME3.
							AT4G32670	RING/FYVE/PHD zinc finger superfamily protein
							AT4G32680	unknown protein
							AT4G32690	Encodes a hemoglobin (Hb) with a central domain similar to the 'truncated Hbs of bacteria, protozoa and fungi.
							AT4G32700	Encodes a homolog of Drosophila MUS308 and mammalian DNA polymerase, which prevent spontaneous or DNA damage-induced production of DNA double strand breaks.
							AT4G32710	Encodes a member of the proline-rich extensin-like receptor kinase (PERK) family.
							AT4G32714	Encodes a member of a family of small, secreted, cysteine rich proteins with sequence similarity to SCR (S locus cysteine-rich protein).
							AT4G32717	Encodes a member of a family of small, secreted, cysteine rich proteins with sequence similarity to SCR (S locus cysteine-rich protein).
							AT4G32720	Encodes AtLa1, a member of the highly abundant phosphoprotein La proteins. Predominantly localized to the nucleoplasm and was also detected in the nucleolar cavity. Has RNA binding activity. Required for normal ribosome biogenesis and embryogenesis.
							AT4G32730	Encodes a putative c-myb-like transcription factor with three MYB repeats.
							AT4G32750	unknown protein
							AT4G32760	ENTH/VHS/GAT family protein
							AT4G32765	pre-tRNA; tRNA-Ser (anticodon: CGA)
							AT4G32770	Tocopherol cyclase involved in tocopherol (vitamin E)synthesis.
							AT4G32780	phosphoinositide binding
							AT4G32785	unknown protein
							AT4G32790	Exostosin family protein
							AT4G32800	encodes a member of the DREB subfamily A-4 of ERF/AP2 transcription factor family.
							AT4G32810	Encodes a protein with similarity to carotenoid cleaving deoxygenases, the enzymes that cleave beta-carotene.
							AT4G32820	Tetratricopeptide repeat (TPR)-like superfamily protein
							AT4G32830	Encodes a member of a family of Ser/Thr kinases whose activities peak during cell division.
							AT4G32840	phosphofructokinase 6 (PFK6)
							AT4G32850	Encodes a nuclear poly(A) polymerase. Located in the nucleus.
							AT4G32860	unknown protein
							AT4G32870	Polyketide cyclase/dehydrase and lipid transport superfamily protein
							AT4G32880	member of homeodomain-leucine zipper family, acting as a differentiation-promoting transcription factor of the vascular meristems.
							AT4G32890	Encodes a member of the GATA factor family of zinc finger transcription factors.
							AT4G32900	Peptidyl-tRNA hydrolase II (PTH2) family protein
							AT4G32910	unknown protein
30	5	HL	513637	0,194 (C)	0.01	5.745	AT5G02100	Encodes a protein that binds to beta-sitosterol and localizes to the ER.
							AT5G02110	Encodes CYCLIN D7;1. Overexpression of CYCD7;1 induces cell proliferation and cell enlargement in the embryo and endosperm leading to overgrowth.
							AT5G02120	Encodes a one helix protein homologous to cyanobacterial high-light inducible proteins. The protein is localized to the thylakoid membrane and its transcript is transiently induced by exposure to high light conditions.
							AT5G02130	mutant has Growth rate reduction, increased salt sensitivity; Putative Kinesin Light Chain
							AT5G02140	Pathogenesis-related thaumatin superfamily protein
							AT5G02150	Encodes one of the Arabidopsis orthologs of the human Hsp70-binding protein 1 (HspBP-1) and yeast Fes1p: Fes1A (AT3G09350), Fes1B (AT3G53800), Fes1C (AT5G02150).
							AT5G02160	unknown protein
							AT5G02170	Transmembrane amino acid transporter family protein
							AT5G02180	Transmembrane amino acid transporter family protein
							AT5G02190	encodes an aspartic protease, has an important role in determining cell fate during embryonic development and in reproduction processes.
							AT5G02200	Encodes a small plant-specific protein with both nuclear localization and nuclear export signals that is specifically required, together with FHY1, for the light-regulated nuclear accumulation of phyA.
							AT5G02210	GCK domain-containing protein
							AT5G02220	unknown protein
							AT5G02230	Haloacid dehalogenase-like hydrolase (HAD) superfamily protein
							AT5G02240	Protein is tyrosine-phosphorylated and its phosphorylation state is modulated in response to ABA in Arabidopsis thaliana seeds.
							AT5G02250	Encodes a exoribonuclease involved in rRNA processing in mitochondria and chloroplasts.Loss of function mutations are pale green and require supplementation with sucrose for germination and early development. Plants are pale green due to defects in chloroplast biogenesis.
							AT5G02260	member of Alpha-Expansin Gene Family. Naming convention from the Expansin Working Group (Kende et al, 2004. Plant Mol Bio)
							AT5G02270	member of NAP subfamily
							AT5G02280	SNARE-like superfamily protein
							AT5G02290	Encodes a candidate protein kinase NAK that is similar to the oncogenes met and abl.
							AT5G02310	Encodes PROTEOLYSIS6 (PRT6), a component of the N-end rule pathway that targets protein degradation through the identity of the amino-terminal residue of specific protein substrates.
							AT5G02320	Encodes a putative c-MYB-like transcription factor of the MYB3R factor gene family (MYB3R5).
							AT5G02330	Cysteine/Histidine-rich C1 domain family protein
							AT5G02340	Cysteine/Histidine-rich C1 domain family protein
							AT5G02350	Cysteine/Histidine-rich C1 domain family protein
							AT5G02360	DC1 domain-containing protein
							AT5G02370	ATP binding microtubule motor family protein
							AT5G02380	cysteine-rich protein with copper-binding activity
							AT5G02385	pre-tRNA; tRNA-Lys (anticodon: CTT)
							AT5G02390	Target promoter of the male germline-specific transcription factor DUO1.
							AT5G02400	Encodes a protein with similarity to the POL locus which is a novel protein phosphatase 2C. Ubiquitously expressed. No phenotype observed in homozygous null mutant background.
							AT5G02410	Encodes ALG10, an ER-resident alpha1,2-glucosyltransferase that is required for lipid-linked oligosaccharide biosynthesis and subsequently for normal leaf development and abiotic stress response.
							AT5G02420	unknown protein
							AT5G02430	Transducin/WD40 repeat-like superfamily protein
							AT5G02435	pre-tRNA; tRNA-Val (anticodon: AAC)
							AT5G02440	unknown protein
							AT5G02450	Ribosomal protein L36e family protein
							AT5G02460	Dof-type zinc finger DNA-binding family protein
							AT5G02470	core cell cycle genes
							AT5G02480	HSP20-like chaperones superfamily protein
							AT5G02490	Heat shock protein 70 (Hsp 70) family protein
							AT5G02500	encodes a member of heat shock protein 70 family.
							AT5G02502	Oligosaccaryltransferase
							AT5G02505	pre-tRNA; tRNA-His (anticodon: GTG)
							AT5G02510	BEST Arabidopsis thaliana protein match is: Ubiquitin system component Cue protein (TAIR:AT5G32440.1)
							AT5G02520	unknown protein
							AT5G02530	RNA-binding (RRM/RBD/RNP motifs) family protein
							AT5G02540	NAD(P)-binding Rossmann-fold superfamily protein
							AT5G02550	unknown protein
							AT5G02560	Encodes HTA12, a histone H2A protein.
							AT5G02570	Histone superfamily protein
							AT5G02580	Plant protein 1589 of unknown function
							AT5G02590	Tetratricopeptide repeat (TPR)-like superfamily protein
							AT5G02600	Heavy metal transport/detoxification superfamily protein
							AT5G02610	Ribosomal L29 family protein
							AT5G02615	pre-tRNA; tRNA-Arg (anticodon: TCG)
							AT5G02620	Encodes a member of the ankyrin repeat protein. Localized in the endoplasmic reticulum.
							AT5G02630	Lung seven transmembrane receptor family protein
							AT5G02640	unknown protein
							AT5G02650	BEST Arabidopsis thaliana protein match is: Telomerase activating protein Est1 (TAIR:AT1G28260.2)
							AT5G02660	unknown protein
							AT5G02670	unknown protein
							AT5G02680	unknown protein
							AT5G02690	unknown protein
							AT5G02700	F-box/RNI-like superfamily protein
							AT5G02710	unknown protein
31	5	early HL	3975495	0,270 (NC)	0.008	6.604	AT5G12000	Protein kinase protein with adenine nucleotide alpha hydrolases-like domain
			3980151	0,104 (NC)	0.014	7.062	AT5G12010	unknown protein
							AT5G12020	17.6 kDa class II heat shock protein (HSP17.6II)
							AT5G12030	Encodes a cytosolic small heat shock protein with chaperone activity that is induced by heat and osmotic stress and is also expressed late in seed development.
							AT5G12040	Nitrilase/cyanide hydratase and apolipoprotein N-acyltransferase family protein
							AT5G12043	This gene encodes a small protein and has either evidence of transcription or purifying selection.
							AT5G12050	unknown protein
							AT5G12060	Plant self-incompatibility protein S1 family
							AT5G12070	Plant self-incompatibility protein S1 family
							AT5G12080	mechanosensitive channel of small conductance-like 10 (MSL10)
							AT5G12090	Protein kinase superfamily protein
							AT5G12100	pentatricopeptide (PPR) repeat-containing protein
							AT5G12110	Glutathione S-transferase, C-terminal-like;Translation elongation factor EF1B/ribosomal protein S6
							AT5G12120	Ubiquitin-associated/translation elongation factor EF1B protein
							AT5G12130	PIGMENT DEFECTIVE 149 (PDE149)
							AT5G12140	Encodes a cystatin.
							AT5G12150	Encodes a protein with similarity to REN1, a Rho GTPase activating protein.
							AT5G12170	Encodes one of the CRT-Like transporters (CLT1/AT5G19380, CLT2/AT4G24460, CLT3/AT5G12170). Required for glutathione homeostasis and stress responses. Mutants lacking these transporters are heavy metal-sensitive, glutathione(GSH)-deficient, and hypersensitive to Phytophthora infection.
							AT5G12180	member of Calcium Dependent Protein Kinase
							AT5G12190	RNA-binding (RRM/RBD/RNP motifs) family protein
							AT5G12200	Encodes a protein with dihydropyrimidine amidohydrolase activity. It localizes to the secretory system and plays a role in uracil metabolism.
							AT5G12210	RAB geranylgeranyl transferase beta subunit 1 (RGTB1)
							AT5G12220	las1-like family protein
							AT5G12230	MED19A
							AT5G12235	Member of a large family of putative ligands homologous to the Clavata3 gene. Consists of a single exon. Can partially replace CLV3 function in vivo.
							AT5G12236	unknown protein
							AT5G12240	unknown protein
							AT5G12250	Encodes a beta-tubulin. Expression of TUB6 has been shown to decrease in response to cold treatment.
							AT5G12260	BEST Arabidopsis thaliana protein match is: glycosyltransferase family protein 2 (TAIR:AT5G60700.1)
							AT5G12270	2-oxoglutarate (2OG) and Fe(II)-dependent oxygenase superfamily protein
							AT5G12280	SWAP (Suppressor-of-White-APricot)/surp RNA-binding domain-containing protein
							AT5G12290	Encodes a mitochondrial outer membrane protein, involved in galactoglycerolipid biosynthesis. The dgd1 mutant phenotype is suppressed in the dgs1 mutant background.
							AT5G12300	Calcium-dependent lipid-binding (CaLB domain) family protein
							AT5G12310	RING/U-box superfamily protein
							AT5G12320	ankyrin repeat family protein
							AT5G12323	This gene encodes a small protein and has either evidence of transcription or purifying selection.
							AT5G12330	A member of SHI gene family.
							AT5G12340	unknown protein
							AT5G12350	Regulator of chromosome condensation (RCC1) family with FYVE zinc finger domain
							AT5G12360	unknown protein
							AT5G12370	exocyst complex component sec10 (SEC10)
							AT5G12380	annexin 8 (ANNAT8)
							AT5G12390	Encodes a protein with similarity to yeast FIS proteins.
							AT5G12400	DNA binding;zinc ion binding;DNA binding
							AT5G12410	THUMP domain-containing protein
							AT5G12420	O-acyltransferase (WSD1-like) family protein
							AT5G12430	Encodes one of the 36 carboxylate clamp (CC)-tetratricopeptide repeat (TPR) proteins (Prasad 2010, Pubmed ID: 20856808) with potential to interact with Hsp90/Hsp70 as co-chaperones.
							AT5G12440	CCCH-type zinc fingerfamily protein with RNA-binding domain
							AT5G12450	FBD-like domain family protein
							AT5G12460	Protein of unknown function
							AT5G12470	Protein of unknown function
							AT5G12480	calmodulin-domain protein kinase CDPK isoform 7 (CPK7)
							AT5G12840	Encodes a subunit of CCAAT-binding complex, binds to CCAAT box motif present in some plant promoter sequences. One of three members of this class (HAP2A, HAP2B, HAP2C), it is expressed in vegetative and reproductive tissues.
							AT5G12850	CCCH-type zinc finger protein with ARM repeat domain
							AT5G12860	AtpOMT1 encodes dicarboxylate transporter functions both as as an oxaloacetate/malate transporter and as a 2-oxoglutarate/malate transporter.
							AT5G12870	Encodes MYB46, member of the R2R3 factor gene family. Modulates Disease Susceptibility to Botrytis cinerea.
							AT5G12880	proline-rich family protein
							AT5G12890	UDP-Glycosyltransferase superfamily protein
							AT5G12900	unknown protein
							AT5G12910	Histone superfamily protein
							AT5G12920	Transducin/WD40 repeat-like superfamily protein
32	5	HL	6034111	0,194 (NC)	0.008	3.698	AT5G17920	Encodes a cytosolic cobalamin-independent methionine synthase, involved in methionine regeneration via the activated methyl cycle (SAM cycle). The protein undergoes thiolation following treatment with the oxidant tert-butylhydroperoxide.
							AT5G17930	MIF4G domain-containing protein / MA3 domain-containing protein
							AT5G17950	unknown protein
							AT5G17960	Cysteine/Histidine-rich C1 domain family protein
							AT5G17970	Disease resistance protein (TIR-NBS-LRR class) family
							AT5G17980	C2 calcium/lipid-binding plant phosphoribosyltransferase family protein
							AT5G17990	Encodes the tryptophan biosynthetic enzyme phosphoribosylanthranilate transferase (PAT1, called trpD in bacteria). Converts anthranilate and phosphoribosylpyrophosphate into phosphoribosylanthranilate and inorganic pyrophosphate.
							AT5G18000	Encodes VERDANDI (VDD), a putative transcription factor belonging to the reproductive meristem (REM) family. VDD is a direct target of the MADS domain ovule identity complex. Mutation in VDD affects embryo sac differentiation.
							AT5G18005	pre-tRNA; tRNA-Trp (anticodon: CCA)
							AT5G18010	Encodes SAUR19 (small auxin up RNA 19).
							AT5G18015	pre-tRNA; tRNA-Trp (anticodon: CCA)
							AT5G18020	SAUR-like auxin-responsive protein family
							AT5G18030	SAUR-like auxin-responsive protein family
							AT5G18037	NAC (No Apical Meristem) domain transcriptional regulator superfamily protein
							AT5G18040	unknown protein
							AT5G18050	SAUR-like auxin-responsive protein family
							AT5G18060	SAUR-like auxin-responsive protein family
							AT5G18065	unknown protein
							AT5G18070	encodes a novel protein involved in DNA repair from UV damage. Isolated by functional complementation of E. coli UV-sensitive mutants (UVR genes).
							AT5G18080	Encodes SAUR24 (small auxin up RNA 24).
							AT5G18085	pre-tRNA; tRNA-Trp (anticodon: CCA)
							AT5G18090	AP2/B3-like transcriptional factor family protein
							AT5G18100	A putative peroxisomal CuZnSOD inducible by a high-light pulse.
							AT5G18110	novel cap-binding protein (NCBP)
							AT5G18120	Encodes a protein disulfide isomerase-like (PDIL) protein, a member of a multigene family within the thioredoxin (TRX) superfamily. This protein also belongs to the adenosine 5'-phosphosulfate reductase-like (APRL) group.
							AT5G18130	unknown protein
							AT5G18140	Chaperone DnaJ-domain superfamily protein
							AT5G18150	Methyltransferase-related protein
							AT5G18160	F-box and associated interaction domains-containing protein
							AT5G18170	Encodes the 43 kDa alpha-subunit of the glutamate dehydrogenase with a putative mitochondrial transit polypeptide and NAD(H)- and alpha-ketoglutarate-binding domains.
							AT5G18180	H/ACA ribonucleoprotein complex, subunit Gar1/Naf1 protein
							AT5G18190	Protein kinase family protein
							AT5G18200	encodes an adenylyltransferase
							AT5G18210	NAD(P)-binding Rossmann-fold superfamily protein
							AT5G18220	O-Glycosyl hydrolases family 17 protein
							AT5G18230	transcription regulator NOT2/NOT3/NOT5 family protein
							AT5G18240	Encodes MYR1 (MYR1).
							AT5G18245	Potential natural antisense gene, locus overlaps with AT5G18240
							AT5G18250	unknown protein
							AT5G18255	Potential natural antisense gene, locus overlaps with AT5G18260
							AT5G18260	RING/U-box superfamily protein
							AT5G18270	Arabidopsis NAC domain containing protein 87 (ANAC087)
							AT5G18280	Encodes an enzyme with ATPase and ADPase activity (an apyrase) that when mutated in combination with ATAPY1 causes a complete inhibition of pollen germination.
							AT5G18290	Belongs to a family of plant aquaporins.Similar to yeast and radish aquaporins. Located on ER
							AT5G18300	NAC domain containing protein 88 (NAC088)
							AT5G18310	unknown protein
							AT5G18320	ARM repeat superfamily protein
							AT5G18330	ARM repeat superfamily protein
							AT5G18340	ARM repeat superfamily protein
							AT5G18350	Disease resistance protein (TIR-NBS-LRR class) family
							AT5G18360	Disease resistance protein (TIR-NBS-LRR class) family
							AT5G18362	Cytokine-induced anti-apoptosis inhibitor 1, Fe-S biogenesis
							AT5G18370	Disease resistance protein (TIR-NBS-LRR class) family
							AT5G18380	Ribosomal protein S5 domain 2-like superfamily protein
							AT5G18390	Pentatricopeptide repeat (PPR) superfamily protein
							AT5G18400	Cytokine-induced anti-apoptosis inhibitor 1, Fe-S biogenesis
							AT5G18403	Encodes a defensin-like (DEFL) family protein.
							AT5G18404	This gene encodes a small protein and has either evidence of transcription or purifying selection.
							AT5G18407	Encodes a defensin-like (DEFL) family protein.
							AT5G18410	distorted trichomes and exhibits a diffuse actin cytoskeleton
							AT5G18420	unknown protein
							AT5G18430	GDSL-like Lipase/Acylhydrolase superfamily protein
							AT5G18440	Encodes NUFIP that directs assembly of C/D snoRNP (small nucleolar ribonucleoprotein).
							AT5G18450	encodes a member of the DREB subfamily A-2 of ERF/AP2 transcription factor family. The protein contains one AP2 domain. There are eight members in this subfamily including DREB2A AND DREB2B that are involved in response to drought.
							AT5G18460	Protein of Unknown Function
							AT5G18470	Curculin-like (mannose-binding) lectin family protein
							AT5G18475	Pentatricopeptide repeat (PPR) superfamily protein
							AT5G18480	plant glycogenin-like starch initiation protein 6 (PGSIP6)
33	5	HL	18807935	0,223 (NC)	0.008	5.422	AT5G46150	LEM3 (ligand-effect modulator 3) family protein / CDC50 family protein
							AT5G46160	Ribosomal protein L14p/L23e family protein
							AT5G46170	F-box family protein
							AT5G46180	Encodes an ornithine delta-aminotransferase that is transcriptionally up-regulated in young seedlings and in response to salt stress. It is unlikely to play a role in salt-stress-induced proline accumulation, however, it appears to participate in arginine and ornithine catabolism.
							AT5G46190	RNA-binding KH domain-containing protein
							AT5G46200	Protein of Unknown Function
							AT5G46210	Arabidopsis CULLIN4 (CUL4) forms an E3 ubiquitin ligase with the CDD complex and a common catalytic subunit RBX1 in mediating light control of development.
							AT5G46220	Protein of unknown function
							AT5G46230	Protein of unknown function
							AT5G46240	Encodes a potassium channel protein (KAT1)
							AT5G46250	RNA-binding protein
							AT5G46260	disease resistance protein (TIR-NBS-LRR class) family
							AT5G46270	Disease resistance protein (TIR-NBS-LRR class) family
							AT5G46280	MINICHROMOSOME MAINTENANCE 3 (MCM3)
							AT5G46290	Encodes beta-ketoacyl-[acyl carrier protein] synthase I (KASI). Crucial for fatty acid synthesis. Plays a role in chloroplast division and embryo development.
							AT5G46295	unknown protein
							AT5G46300	unknown protein
							AT5G46310	WRKY family transcription factor
							AT5G46315	U6-29; snRNA; gi|16518|emb|X52529.1|ATSNU629 Arabidopsis thaliana U6-29 snRNA gene
							AT5G46320	MADS-box family protein
							AT5G46325	pre-tRNA; tRNA-Leu (anticodon: TAG)
							AT5G46330	Encodes a leucine-rich repeat serine/threonine protein kinase that is expressed ubiquitously.
							AT5G46340	Encodes a homolog of the protein Cas1p known to be involved in polysaccharide O-acetylation in Cryptococcus neoformans. Has high similarity to RWA2 whose mutant displays reduced acetylation.
							AT5G46350	member of WRKY Transcription Factor; Group II-c
							AT5G46360	Encodes AtKCO3, a member of the Arabidopsis thaliana K+ channel family of AtTPK/KCO proteins. AtKCO3 is targeted to the vacuolar membrane. Forms homomeric ion channels in vivo.
							AT5G46370	Encodes AtTPK2 (KCO2), a member of the Arabidopsis thaliana K+ channel family of AtTPK/KCO proteins. AtTPK2 is targeted to the vacuolar membrane. May form homomeric ion channels in vivo.
							AT5G46380	Kinase-related protein of unknown function
							AT5G46390	Peptidase S41 family protein
							AT5G46400	PRP39-2
							AT5G46410	Encodes a SCP1-like small phosphatase (SSP).
							AT5G46417	unknown protein
							AT5G46420	16S rRNA processing protein RimM family
							AT5G46430	Ribosomal protein L32e
							AT5G46440	unknown protein
							AT5G46450	Disease resistance protein (TIR-NBS-LRR class) family
							AT5G46460	Pentatricopeptide repeat (PPR) superfamily protein
							AT5G46470	Encodes RPS6 (RESISTANT TO P. SYRINGAE 6), a member of the TIR-NBS-LRR class resistance protein.
							AT5G46490	Disease resistance protein (TIR-NBS-LRR class) family
							AT5G46500	unknown protein
							AT5G46510	Disease resistance protein (TIR-NBS-LRR class) family
							AT5G46520	Disease resistance protein (TIR-NBS-LRR class) family
							AT5G46530	AWPM-19-like family protein
							AT5G46540	P-glycoprotein 7 (PGP7)
							AT5G46550	DNA-binding bromodomain-containing protein
							AT5G46560	unknown protein
							AT5G46570	Encodes BR-signaling kinase 2 (BSK2), one of the three homologous BR-signaling kinases (BSK1, AT4G35230; BSK2, AT5G46570; BSK3, AT4G00710). Mediates signal transduction from receptor kinase BRI1 by functioning as the substrate of BRI1. Plasma membrane localized.
							AT5G46580	pentatricopeptide (PPR) repeat-containing protein
							AT5G46590	NAC domain containing protein 96 (NAC096)
							AT5G46595	pre-tRNA; tRNA-Cys (anticodon: GCA)
							AT5G46600	Aluminium activated malate transporter family protein
34	5	HL	25968943	0,287 (NC)	0.009	5.561	AT5G64710	Putative endonuclease or glycosyl hydrolase
			25976943	0,319 (C)	0.008	6.549	AT5G64720	Protein of unknown function
							AT5G64730	Transducin/WD40 repeat-like superfamily protein
							AT5G64735	pre-tRNA; tRNA-His (anticodon: GTG)
							AT5G64740	Encodes a cellulose synthase isomer.
							AT5G64750	Encodes a putative transcription factor containing an AP2 domain.
							AT5G64760	Encodes one of two isoforms for the 26S proteasome regulatory protein (RN) subunit RPN5. For many functions it acts redundantly with the paralogous genes RPN5a.
							AT5G64770	Encodes a root meristem growth factor (RGF).
							AT5G64780	Uncharacterised conserved protein
							AT5G64790	O-Glycosyl hydrolases family 17 protein
							AT5G64800	Member of a large family of putative ligands homologous to the Clavata3 gene. Consists of a single exon.
							AT5G64810	member of WRKY Transcription Factor; Group II-c. Involved in jasmonic acid inducible defense responses.
							AT5G64813	The LIP1 gene encodes a small GTPase that influences the light input pathway of the plant circadian network.
							AT5G64816	unknown protein
							AT5G64820	unknown protein
							AT5G64830	programmed cell death 2 C-terminal domain-containing protein
							AT5G64840	member of GCN subfamily
							AT5G64850	unknown protein
							AT5G64855	pre-tRNA; tRNA-Leu (anticodon: AAG)
							AT5G64860	Encodes a maltotriose-metabolizing enzyme with chloroplastic &#945;-1,4-glucanotransferase activity. Mutant has altered starch degradation.
							AT5G64870	SPFH/Band 7/PHB domain-containing membrane-associated protein family
							AT5G64880	unknown protein
							AT5G64890	elicitor peptide 2 precursor (PROPEP2)
							AT5G64900	Encodes a putative 92-aa protein that is the precursor of AtPep1, a 23-aa peptide which activates transcription of the defensive gene defensin (PDF1.2) and activates the synthesis of H2O2, both being components of the innate immune response.
							AT5G64905	elicitor peptide 3 precursor (PROPEP3)
							AT5G64910	unknown protein
							AT5G64920	Encodes a RING-H2 protein that interacts with the RING finger domain of COP1
							AT5G64930	Regulator of expression of pathogenesis-related (PR) genes. Participates in signal transduction pathways involved in plant defense (systemic acquired resistance -SAR).
							AT5G64940	Encodes a member of ATH subfamily of ATP-binding cassette (ABC) proteins.
							AT5G64950	Mitochondrial transcription termination factor family protein
							AT5G64960	Encodes CDKC;2, part of a CDKC kinase complex that is targeted by Cauliflower mosaic virus (CaMV) for transcriptional activation of viral genes.
							AT5G64970	Mitochondrial substrate carrier family protein
							AT5G64980	unknown protein
							AT5G64990	RAB GTPase homolog H1A (RABH1a)
							AT5G65000	Nucleotide-sugar transporter family protein
							AT5G65005	Polynucleotidyl transferase, ribonuclease H-like superfamily protein
							AT5G65010	Encodes asparagine synthetase (ASN2).
							AT5G65015	pre-tRNA; tRNA-Arg (anticodon: ACG)
							AT5G65020	Annexins are calcium binding proteins that are localized in the cytoplasm. When cytosolic Ca2+ increases, they relocate to the plasma membrane. They may be involved in the Golgi-mediated secretion of polysaccharides.
							AT5G65030	unknown protein
							AT5G65040	Protein of unknown function
							AT5G65050	Originally published as Agamous like MADS-box protein AGL31.
							AT5G65060	MADS domain protein - flowering regulator that is closely related to FLC
							AT5G65070	Encodes MADS-box containing FLC paralog. Five splice variants have been identified but not characterized with respect to expression patterns and/or differing function. Overexpression of the gene in the Landsberg ecotype leads to a delay in flowering, transcript levels of MAF4 are reduced after a 6 week vernalization.
							AT5G65080	Is upregulated during vernalization and regulates flowering time. Encodes MADS-domain protein. Two variants encoding proteins of 198 and 184 amino acids have been reported.
							AT5G65090	Encodes a protein involved in root hair morphogenesis and tip growth. Required for restricting both the size of the root-hair initiation site and the width of the root hairs during the transition to tip growth, but, apparently, is not required for normal subsequent tip growth.
							AT5G65100	Ethylene insensitive 3 family protein
							AT5G65110	Encodes an acyl-CoA oxidase presumably involved in long chain fatty acid biosynthesis.
							AT5G65120	unknown protein
							AT5G65130	encodes a member of the DREB subfamily A-6 of ERF/AP2 transcription factor family. The protein contains one AP2 domain. There are 8 members in this subfamily including RAP2.4.
							AT5G65140	Haloacid dehalogenase-like hydrolase (HAD) superfamily protein
							AT5G65158	Lipase/lipooxygenase
							AT5G65160	Encodes one of the 36 carboxylate clamp (CC)-tetratricopeptide repeat (TPR) proteins (Prasad 2010, Pubmed ID: 20856808) with potential to interact with Hsp90/Hsp70 as co-chaperones.
							AT5G65165	One of three isoforms of the iron-sulfur component of the succinate dehydrogenase complex, a component of the mitochondrial respiratory chain complex II.
							AT5G65166	This gene encodes a small protein and has either evidence of transcription or purifying selection.
							AT5G65170	VQ motif-containing protein
							AT5G65180	ENTH/VHS family protein
							AT5G65200	Encodes a protein containing a U-box and an ARM domain. This protein has E3 ubiquitin ligase activity based on in vitro assays.
							AT5G65205	NAD(P)-binding Rossmann-fold superfamily protein
							AT5G65207	unknown protein
							AT5G65210	Encodes TGA1, a redox-controlled regulator of systemic acquired resistance. TGA1 targets the activation sequence-1 (as-1) element of the promoter region of defense proteins. TGA1 are S-nitrosylated.
							AT5G65220	Ribosomal L29 family protein
							AT5G65230	Member of the R2R3 factor gene family.
							AT5G65240	Leucine-rich repeat protein kinase family protein
