# Supplementary material for: Natural variation of YELLOW SEEDLING1 affects photosynthetic acclimation of Arabidopsis thaliana
Source: Nat Commun. 2017 Nov 10;8:1421. doi: 10.1038/s41467-017-01576-3 (PMC5680337; doi:10.1038/s41467-017-01576-3)
Supplement: Supplementary file 5 — Supplementary Data 2 [file 41467_2017_1576_MOESM5_ESM.xlsx]

## Sheet: Data2.prioritized cand genes
Supplementary Data 2. Shortlist of prioritized candidate genes potentially underlying quantitative trait loci (QTLs) for photosynthesis acclimation in Arabidopsis.
The genes in this table (Genes in LD region) are underlying the QTLs indicated in Fig. 2 (QTL). These genes pass three out of the five selection criteria summarized in columns 2-6 ("y", for "yes"):
gene ontology (genes in red have ontology terms 'chloroplast', 'photosynthesis', or 'light stress'); gene co-expression (indicates if a correlation value (r2) exceeds 0.800 when
considering expression of light response genes from light intensity-associated microarray experiments);gene expression in the vegetative rosette (Ros.); known role in
photosynthesis (Role), presence of segregating polymorphisms in the gene coding sequence (Polym.). Genes resulting in the candidate list of more than one
GWA approach are summarized in the 'Multiple GWAS' column. The last column describes the annotated gene function (Description).
QTL	Genes in LD region	r2	Ros.	Role	Polym.	Multiple GWAS	Description
8	AT5G01500	y		y		y	encodes an ATP/ADP carrier that is located to the thylakoid membrane involved in providing ATP during thylakoid biogenesis and turnover
8	AT5G01530	y		y		y	light harvesting complex photosystem II (LHCB4.1)
8	AT5G01590	y		y		y	unknown protein
8	AT5G01920		y	y		y	Chloroplast thylakoid protein kinase STN8 is specific in phosphorylation of N-terminal threonine residues in D1, D2 and CP43 proteins, and Thr-4 in PsbH protein of photosystem II. Phosphorylation of Thr-4 in the wild type required both light and prior phosphorylation at Thr-2.
9	AT5G44020	y	y				HAD superfamily, subfamily IIIB acid phosphatase
11	AT1G20950	y			y	y	Phosphofructokinase family protein; FUNCTIONS IN: diphosphate-fructose-6-phosphate 1-phosphotransferase activity; INVOLVED IN: response to fructose stimulus, response to sucrose stimulus, photosynthesis, response to glucose stimulus
11	AT1G21060	y	y			y	Protein of unknown function
11	AT1G21350	y	y			y	Thioredoxin superfamily protein
14	AT1G69770	y	y		y		Encodes a chromomethylase involved in methylating cytosine residues at non-CG sites. Involved in preferentially methylating transposon-related sequences, reducing their mobility. CMT3 interacts with an Arabidopsis homologue of HP1 (heterochromatin protein 1), which in turn interacts with methylated histones. Involved in gene silencing.
14	AT1G69830	y	y				Encodes a plastid-localized amylase. Expression is reduced in the SEX4 mutant. Loss of function mutations show normal diurnal pattern of starch accumulation/degradation. Expression follows circadian rhythms.
15	AT1G72320	y	y				Encodes a member of the Arabidopsis Pumilio (APUM) proteins containing PUF domain (eight repeats of approximately 36 amino acids each). PUF proteins regulate both mRNA stability and translation through sequence-specific binding to the 3' UTR of target mRNA transcripts.
15	AT1G72370	y	y				acidic protein associated to 40S ribosomal subunit of ribosomes. Involved in polysome formation during active protein synthesis. Expressed in actively growing tissue.
16	AT1G74070	y	y			y	Cyclophilin-like peptidyl-prolyl cis-trans isomerase family protein
16	AT1G74180		y		y	y	receptor like protein 14 (RLP14)
16	AT1G74260	y	y			y	Encodes formylglycinamidine ribonucleotide synthase an enzyme involved in de novo purine biosynthesis. PUR4 is localizes to the chloroplast and mitochondria. Loss of PUR4 function affects male but not female gametophyte development.
16	AT1G74640	y	y				alpha/beta-Hydrolases superfamily protein
16	AT1G74730	y	y				Protein of unknown function
17	AT2G01110	y	y				mutant is Albino and pale green; Chloroplast Protein Translocation (tatC). Core subunit of the chloroplast Tat translocase. Integral chloroplast thylakoid membrane protein.
19	AT3G04650	y	y		y		FAD/NAD(P)-binding oxidoreductase family protein
19	AT3G04790	y	y			y	Ribose 5-phosphate isomerase, type A protein
19	AT3G04840	y	y			y	Ribosomal protein S3Ae
19	AT3G04870	y			y	y	Involved in the biosynthesis of carotenes and xanthophylls, reduces zeta-carotene to lycopene.
19	AT3G04880	y		y	y	y	encodes a novel protein involved in DNA repair from UV damage. Isolated by functional complementation of E. coli UV-sensitive mutants (UVR genes).
19	AT3G05350		y		y	y	Metallopeptidase M24 family protein
19	AT3G05410		y	y			Photosystem II reaction center PsbP family protein
19	AT3G05590	y	y				Encodes cytoplasmic ribosomal protein L18.
20	AT3G10670	y	y		y		Plastidic SufC-like ATP-binding cassette/ATPase essential for Arabidopsis embryogenesis. Involved in the biogenesis and/or repair of oxidatively damaged Fe?S clusters. Expressed in embryos and meristems.
20	AT3G10690	y	y		y		DNA GYRASE A (GYRA)
20	AT3G10970	y	y				Haloacid dehalogenase-like hydrolase (HAD) superfamily protein
21	AT3G13710	y			y	y	prenylated RAB acceptor 1.F4 (PRA1.F4)
22	AT3G16250	y	y	y			encodes a novel subunit of the chloroplast NAD(P)H dehydrogenase complex, involved in cyclic electron flow around photosystem I to produce ATP. Contains a 4Fe-4S cluster.
22	AT3G16390		y		y		Encodes a nitrile-specifier protein NSP3.
22	AT3G16520	y	y		y		UDP-glucosyl transferase 88A1 (UGT88A1)
23	AT3G22690			y	y		Pentatricopeptide repeat protein; YELLOW SEEDLING1
23	AT3G22840	y		y			Encodes an early light-inducible protein.
23	AT3G23020	y	y				Tetratricopeptide repeat (TPR)-like superfamily protein
23	AT3G23070	y	y				Encodes a CRM domain protein CFM3a, involved in group IIB intron splicing in chloroplasts.
25	AT3G44160	y	y		y		Outer membrane OMP85 family protein
27	AT4G11175	y	y			y	Nucleic acid-binding, OB-fold-like protein
28	AT4G12320	y	y			y	member of CYP706A
30	AT5G02120	y		y	y		Encodes a one helix protein homologous to cyanobacterial high-light inducible proteins. The protein is localized to the thylakoid membrane and its transcript is transiently induced by exposure to high light conditions.
30	AT5G02160	y	y				unknown protein
30	AT5G02590	y	y				Tetratricopeptide repeat (TPR)-like superfamily protein
31	AT5G12130	y	y			y	PIGMENT DEFECTIVE 149 (PDE149)
31	AT5G12290	y		y		y	Encodes a mitochondrial outer membrane protein, involved in galactoglycerolipid biosynthesis. The dgd1 mutant phenotype is suppressed in the dgs1 mutant background.
31	AT5G12860	y	y			y	AtpOMT1 encodes dicarboxylate transporter functions both as as an oxaloacetate/malate transporter and as a 2-oxoglutarate/malate transporter.
33	AT5G46390	y	y				Peptidase S41 family protein
33	AT5G46420	y	y		y		16S rRNA processing protein RimM family
33	AT5G46580	y	y				pentatricopeptide (PPR) repeat-containing protein
34	AT5G64710	y	y			y	Putative endonuclease or glycosyl hydrolase
34	AT5G65010	y	y		y	y	Encodes asparagine synthetase (ASN2).
