# Supplementary material for: Natural variation of YELLOW SEEDLING1 affects photosynthetic acclimation of Arabidopsis thaliana
Source: Nat Commun. 2017 Nov 10;8:1421. doi: 10.1038/s41467-017-01576-3 (PMC5680337; doi:10.1038/s41467-017-01576-3)
Supplement: Supplementary file 6 — Supplementary Data 3 [file 41467_2017_1576_MOESM6_ESM.xlsx]

## Sheet: Data3.GWAS.3timepoints20kb
Supplementary data 3. List of candidate genes co-localized with SNPs repetitively associated with ФPSII with an LD window of 20Kb
Associated with ФPSII on at least three high-irradiance time-points upon an increase in growth irradiance in GWAS analysis
AT1G21050	AT1G74140	AT3G04880	AT3G10810	AT3G45810	AT5G01790	AT5G43950
AT1G21060	AT1G74150	AT3G04890	AT3G10815	AT3G45820	AT5G01800	AT5G43960
AT1G21065	AT1G74160	AT3G04900	AT3G10820	AT3G45830	AT5G01810	AT5G43970
AT1G21070	AT1G74170	AT3G04903	AT3G10840	AT3G45840	AT5G01820	AT5G43980
AT1G21080	AT1G74180	AT3G04910	AT3G10845	AT3G45850	AT5G01830	AT5G43990
AT1G21090	AT1G74190	AT3G04920	AT3G10850	AT3G45851	AT5G01840	AT5G44000
AT1G21100	AT1G74200	AT3G04930	AT3G10860	AT3G45860	AT5G02340	AT5G46315
AT1G21110	AT1G74205	AT3G04940	AT3G10870	AT4G11260	AT5G02350	AT5G46320
AT1G21120	AT1G74210	AT3G04943	AT3G13677	AT4G11270	AT5G02360	AT5G46325
AT1G21130	AT1G74370	AT3G04945	AT3G13680	AT4G11280	AT5G02370	AT5G46330
AT1G21140	AT1G74380	AT3G04950	AT3G13682	AT4G11290	AT5G02380	AT5G46340
AT1G30110	AT1G74390	AT3G04960	AT3G13686	AT4G11300	AT5G02385	AT5G46350
AT1G30120	AT1G74400	AT3G05130	AT3G13690	AT4G11310	AT5G02390	AT5G46360
AT1G30130	AT1G74410	AT3G05140	AT3G13700	AT4G11320	AT5G02400	AT5G46370
AT1G30135	AT1G74420	AT3G05150	AT3G13710	AT4G11330	AT5G02410	AT5G46380
AT1G30140	AT1G74430	AT3G05152	AT3G13720	AT4G12350	AT5G02420	AT5G46390
AT1G30160	AT1G74440	AT3G05155	AT3G13724	AT4G12360	AT5G02430	AT5G46400
AT1G30170	AT1G74448	AT3G05160	AT3G13730	AT4G12370	AT5G02435	AT5G46410
AT1G63150	AT1G74450	AT3G05165	AT3G13740	AT4G12380	AT5G02440	AT5G64940
AT1G63160	AT1G74453	AT3G05170	AT3G13750	AT4G12382	AT5G02450	AT5G64950
AT1G63170	AT1G74456	AT3G05180	AT3G16400	AT4G12390	AT5G12230	AT5G64960
AT1G63180	AT1G74458	AT3G05190	AT3G16410	AT4G12400	AT5G12235	AT5G64970
AT1G63190	AT1G74460	AT3G05625	AT3G16420	AT4G12405	AT5G12236	AT5G64980
AT1G63200	AT1G74470	AT3G05630	AT3G16430	AT4G12410	AT5G12240	AT5G64990
AT1G63205	AT1G74480	AT3G05640	AT3G16432	AT4G12420	AT5G12250	AT5G65000
AT1G63206	AT1G74490	AT3G05650	AT3G16440	AT4G12430	AT5G12260	AT5G65005
AT1G63210	AT1G74500	AT3G05660	AT3G16450	AT4G12432	AT5G12270	AT5G65010
AT1G63220	AT2G01050	AT3G05670	AT3G16460	AT4G32680	AT5G12280	AT5G65015
AT1G63230	AT2G01060	AT3G05675	AT3G16470	AT4G32690	AT5G12290	AT5G65020
AT1G63240	AT2G01070	AT3G05680	AT3G16480	AT4G32700	AT5G12300	AT5G65030
AT1G63245	AT2G01080	AT3G05810	AT3G16490	AT4G32710	AT5G12310	AT5G65040
AT1G69730	AT2G01090	AT3G05820	AT3G22886	AT4G32714	AT5G12320	AT5G65050
AT1G69740	AT2G01100	AT3G05830	AT3G22890	AT4G32717	AT5G12323	AT5G65060
AT1G69750	AT2G01110	AT3G05835	AT3G22900	AT4G32720	AT5G12330	AT5G65070
AT1G69760	AT2G01120	AT3G05840	AT3G22910	AT4G32730	AT5G12340
AT1G69770	AT2G01130	AT3G05858	AT3G22920	AT4G32750	AT5G12350
AT1G69780	AT2G01140	AT3G05860	AT3G22930	AT4G32760	AT5G18190
AT1G69790	AT2G16990	AT3G05870	AT3G22940	AT5G01660	AT5G18200
AT1G72520	AT2G17000	AT3G05880	AT3G22942	AT5G01670	AT5G18210
AT1G72530	AT2G17010	AT3G05890	AT3G22950	AT5G01680	AT5G18220
AT1G72540	AT2G17020	AT3G05900	AT3G22960	AT5G01690	AT5G18230
AT1G72550	AT2G17030	AT3G05905	AT3G31400	AT5G01700	AT5G18240
AT1G72560	AT2G17033	AT3G05910	AT3G31401	AT5G01710	AT5G18245
AT1G72570	AT2G17036	AT3G05920	AT3G31402	AT5G01712	AT5G18250
AT1G72580	AT2G17040	AT3G05930	AT3G31430	AT5G01720	AT5G18255
AT1G72590	AT2G17043	AT3G05932	AT3G44210	AT5G01730	AT5G18260
AT1G72600	AT2G17050	AT3G10740	AT3G44220	AT5G01732	AT5G18270
AT1G72610	AT2G17055	AT3G10745	AT3G44230	AT5G01734	AT5G18280
AT1G72620	AT2G17060	AT3G10750	AT3G44235	AT5G01740	AT5G43900
AT1G72630	AT3G04850	AT3G10760	AT3G44240	AT5G01747	AT5G43910
AT1G72640	AT3G04854	AT3G10770	AT3G44250	AT5G01750	AT5G43920
AT1G72645	AT3G04855	AT3G10780	AT3G44260	AT5G01760	AT5G43930
AT1G74120	AT3G04860	AT3G10790	AT3G45790	AT5G01770	AT5G43935
AT1G74130	AT3G04870	AT3G10800	AT3G45800	AT5G01780	AT5G43940
