# Supplementary material for: Natural variation of YELLOW SEEDLING1 affects photosynthetic acclimation of Arabidopsis thaliana
Source: Nat Commun. 2017 Nov 10;8:1421. doi: 10.1038/s41467-017-01576-3 (PMC5680337; doi:10.1038/s41467-017-01576-3)
Supplement: Supplementary file 7 — Supplementary Data 4 [file 41467_2017_1576_MOESM7_ESM.xlsx]

## Sheet: Data4.GWAS.curveparameters
Supplementary Data 4. List of candidate genes co-localized with SNPs associated with curve parameters of ФPSII response
ФPSII response on different time points upon an increase in growth irradiance in GWAS analysis
AT1G17550	AT1G18075	AT1G58766	AT1G61010	AT1G69630	AT1G71940	AT1G74300	AT1G77940	AT2G01090
AT1G17560	AT1G18080	AT1G58807	AT1G61020	AT1G69640	AT1G71950	AT1G74310	AT1G77950	AT2G01100
AT1G17570	AT1G18090	AT1G58808	AT1G61030	AT1G69650	AT1G71960	AT1G74320	AT1G77960	AT2G01110
AT1G17580	AT1G18100	AT1G58848	AT1G61040	AT1G69660	AT1G71970	AT1G74330	AT1G77980	AT2G01120
AT1G17590	AT1G18130	AT1G58936	AT1G61050	AT1G69670	AT1G71980	AT1G74340	AT1G77990	AT2G01130
AT1G17600	AT1G44970	AT1G58983	AT1G61060	AT1G69680	AT1G71990	AT1G74350	AT1G77992	AT2G01140
AT1G17610	AT1G44980	AT1G59030	AT1G61065	AT1G69690	AT1G72000	AT1G74360	AT1G78000	AT2G01150
AT1G17615	AT1G44990	AT1G59077	AT1G61070	AT1G69700	AT1G72010	AT1G74370	AT1G78010	AT2G01160
AT1G17620	AT1G45000	AT1G59124	AT1G61080	AT1G69710	AT1G72020	AT1G74380	AT1G78020	AT2G01170
AT1G17630	AT1G45010	AT1G59171	AT1G61090	AT1G69720	AT1G72030	AT1G74390	AT1G78030	AT2G01175
AT1G17640	AT1G45015	AT1G59218	AT1G61093	AT1G69730	AT1G72040	AT1G74400	AT1G78040	AT2G01180
AT1G17650	AT1G45050	AT1G59312	AT1G61095	AT1G69740	AT1G72050	AT1G74410	AT1G78050	AT2G01190
AT1G17660	AT1G45063	AT1G59359	AT1G61097	AT1G69750	AT1G72060	AT1G74420	AT1G78060	AT2G01200
AT1G17665	AT1G45100	AT1G59406	AT1G61100	AT1G69760	AT1G72070	AT1G74430	AT1G78070	AT2G01210
AT1G17670	AT1G45110	AT1G59453	AT1G61105	AT1G69770	AT1G72080	AT1G74440	AT1G78080	AT2G01220
AT1G17680	AT1G45130	AT1G59500	AT1G61110	AT1G69780	AT1G72090	AT1G74448	AT1G78090	AT2G01240
AT1G17690	AT1G45145	AT1G59510	AT1G61120	AT1G69790	AT1G72100	AT1G74450	AT1G78100	AT2G01250
AT1G17700	AT1G45150	AT1G59520	AT1G61130	AT1G69792	AT1G72110	AT1G74453	AT1G78110	AT2G01260
AT1G17710	AT1G45160	AT1G59530	AT1G61140	AT1G69795	AT1G72120	AT1G74456	AT1G78120	AT2G01270
AT1G17720	AT1G45163	AT1G59535	AT1G61150	AT1G69797	AT1G72125	AT1G74458	AT1G78130	AT2G01275
AT1G17730	AT1G45165	AT1G59540	AT1G61160	AT1G69800	AT1G72130	AT1G74460	AT1G78140	AT2G01280
AT1G17744	AT1G45170	AT1G59550	AT1G61165	AT1G69810	AT1G72140	AT1G74470	AT1G78150	AT2G01290
AT1G17745	AT1G45180	AT1G59560	AT1G61170	AT1G69818	AT1G72141	AT1G74480	AT1G78160	AT2G01300
AT1G17750	AT1G45190	AT1G59570	AT1G61180	AT1G69820	AT1G72150	AT1G74490	AT1G78170	AT2G01310
AT1G17760	AT1G45191	AT1G59580	AT1G61190	AT1G69825	AT1G72160	AT1G74500	AT1G78172	AT2G01320
AT1G17770	AT1G45201	AT1G59590	AT1G61200	AT1G69828	AT1G72170	AT1G74510	AT1G78180	AT2G01330
AT1G17780	AT1G45207	AT1G59600	AT1G61210	AT1G69830	AT1G72175	AT1G74520	AT1G78190	AT2G01340
AT1G17790	AT1G45215	AT1G59610	AT1G61215	AT1G69840	AT1G72180	AT1G74530	AT1G78200	AT2G01350
AT1G17800	AT1G45221	AT1G59620	AT1G61224	AT1G69850	AT1G72190	AT1G74540	AT1G78206	AT2G01360
AT1G17810	AT1G45223	AT1G59630	AT1G61226	AT1G69860	AT1G72200	AT1G74545	AT1G78210	AT2G01370
AT1G17820	AT1G45229	AT1G59640	AT1G61230	AT1G69870	AT1G72210	AT1G74550	AT1G78220	AT2G01390
AT1G17830	AT1G45230	AT1G59650	AT1G61240	AT1G69880	AT1G72220	AT1G74560	AT1G78230	AT2G01400
AT1G17840	AT1G45231	AT1G59660	AT1G61250	AT1G69890	AT1G72230	AT1G74570	AT1G78240	AT2G01410
AT1G17850	AT1G45233	AT1G59670	AT1G61255	AT1G69900	AT1G72240	AT1G74580	AT1G78250	AT2G20100
AT1G17860	AT1G45234	AT1G59675	AT1G61260	AT1G69910	AT1G72250	AT1G74590	AT1G78260	AT2G20110
AT1G17870	AT1G45236	AT1G59680	AT1G61270	AT1G69920	AT1G72260	AT1G74600	AT1G78265	AT2G20120
AT1G17880	AT1G45238	AT1G59690	AT1G61275	AT1G69930	AT1G72270	AT1G74610	AT1G78270	AT2G20130
AT1G17890	AT1G45240	AT1G59700	AT1G61280	AT1G69935	AT1G72280	AT1G74620	AT1G78280	AT2G20140
AT1G17910	AT1G45242	AT1G59710	AT1G61290	AT1G69940	AT1G74140	AT1G74630	AT1G78290	AT2G20142
AT1G17920	AT1G45243	AT1G59720	AT1G61300	AT1G69960	AT1G74150	AT1G74640	AT1G78300	AT2G20150
AT1G17930	AT1G45244	AT1G59722	AT1G61310	AT1G71820	AT1G74160	AT1G74650	AT1G78310	AT2G20160
AT1G17940	AT1G45246	AT1G60930	AT1G61320	AT1G71828	AT1G74170	AT1G74660	AT1G78320	AT2G20170
AT1G17950	AT1G45248	AT1G60940	AT1G61330	AT1G71830	AT1G74180	AT1G74670	AT1G78340	AT2G20180
AT1G17960	AT1G45249	AT1G60950	AT1G61340	AT1G71840	AT1G74190	AT1G74680	AT1G78360	AT2G20190
AT1G17970	AT1G45332	AT1G60960	AT1G61350	AT1G71850	AT1G74200	AT1G74690	AT1G78370	AT2G20208
AT1G17980	AT1G45403	AT1G60970	AT1G69550	AT1G71860	AT1G74205	AT1G74700	AT1G78380	AT2G20210
AT1G17990	AT1G45474	AT1G60980	AT1G69560	AT1G71865	AT1G74210	AT1G74710	AT2G01008	AT2G20230
AT1G18000	AT1G45545	AT1G60983	AT1G69570	AT1G71866	AT1G74220	AT1G74720	AT2G01010	AT2G20240
AT1G18010	AT1G45616	AT1G60985	AT1G69572	AT1G71870	AT1G74230	AT1G74730	AT2G01020	AT2G20250
AT1G18020	AT1G45688	AT1G60986	AT1G69580	AT1G71880	AT1G74240	AT1G77885	AT2G01021	AT2G20260
AT1G18030	AT1G45976	AT1G60987	AT1G69587	AT1G71890	AT1G74250	AT1G77890	AT2G01023	AT2G20270
AT1G18040	AT1G58602	AT1G60989	AT1G69588	AT1G71900	AT1G74260	AT1G77910	AT2G01050	AT2G20280
AT1G18050	AT1G58643	AT1G60990	AT1G69600	AT1G71910	AT1G74270	AT1G77920	AT2G01060	AT2G20290
AT1G18060	AT1G58684	AT1G60995	AT1G69610	AT1G71920	AT1G74280	AT1G77930	AT2G01070	AT2G20300
AT1G18070	AT1G58725	AT1G61000	AT1G69620	AT1G71930	AT1G74290	AT1G77932	AT2G01080	AT2G20310
AT2G20320	AT3G13630	AT3G29970	AT3G53940	AT3G57000	AT3G59020	AT3G60245	AT3G60770	AT3G61430
AT2G20330	AT3G13640	AT3G30160	AT3G53950	AT3G57010	AT3G59030	AT3G60250	AT3G61010	AT3G61440
AT2G20340	AT3G13650	AT3G30180	AT3G53960	AT3G57020	AT3G59040	AT3G60260	AT3G61028	AT3G61450
AT2G20350	AT3G13660	AT3G31051	AT3G53965	AT3G57030	AT3G59050	AT3G60270	AT3G61030	AT3G61460
AT2G20360	AT3G13662	AT3G31068	AT3G53970	AT3G57040	AT3G59052	AT3G60280	AT3G61035	AT3G61470
AT2G20362	AT3G13670	AT3G31350	AT3G53980	AT3G57050	AT3G59060	AT3G60286	AT3G61040	AT3G61480
AT2G20370	AT3G13672	AT3G31400	AT3G53990	AT3G57060	AT3G59068	AT3G60290	AT3G61050	AT3G61490
AT2G20380	AT3G13674	AT3G31401	AT3G54000	AT3G57062	AT3G59070	AT3G60300	AT3G61060	AT3G61500
AT2G20390	AT3G13677	AT3G31402	AT3G54010	AT3G57070	AT3G59080	AT3G60310	AT3G61070	AT3G61510
AT2G20400	AT3G13680	AT3G31430	AT3G54020	AT3G57072	AT3G59090	AT3G60318	AT3G61080	AT3G61520
AT2G20410	AT3G13682	AT3G31900	AT3G54030	AT3G57080	AT3G59100	AT3G60320	AT3G61090	AT3G61530
AT2G20420	AT3G13686	AT3G42550	AT3G54040	AT3G57090	AT3G59110	AT3G60328	AT3G61100	AT3G61540
AT2G20430	AT3G13690	AT3G42560	AT3G54050	AT3G57100	AT3G59120	AT3G60330	AT3G61105	AT3G61545
AT2G20440	AT3G13700	AT3G42565	AT3G54060	AT3G57110	AT3G59130	AT3G60340	AT3G61110	AT3G61550
AT2G20450	AT3G13710	AT3G42570	AT3G54070	AT3G57120	AT3G59140	AT3G60350	AT3G61111	AT3G61560
AT2G20453	AT3G13720	AT3G42628	AT3G54080	AT3G57130	AT3G59150	AT3G60360	AT3G61113	AT3G61570
AT2G20463	AT3G13724	AT3G42630	AT3G54085	AT3G57140	AT3G59160	AT3G60370	AT3G61117	AT3G61571
AT2G20465	AT3G13730	AT3G42640	AT3G54090	AT3G57150	AT3G59170	AT3G60380	AT3G61118	AT3G61580
AT2G20470	AT3G13740	AT3G42660	AT3G54100	AT3G57157	AT3G59180	AT3G60390	AT3G61120	AT3G61590
AT2G20480	AT3G13750	AT3G42670	AT3G54110	AT3G57160	AT3G59190	AT3G60400	AT3G61130	AT3G61600
AT2G20490	AT3G13760	AT3G42723	AT3G54120	AT3G57170	AT3G59200	AT3G60410	AT3G61140	AT3G61610
AT2G20495	AT3G13770	AT3G42725	AT3G54130	AT3G57180	AT3G59210	AT3G60420	AT3G61150	AT3G61620
AT2G20500	AT3G13772	AT3G42728	AT3G54140	AT3G57190	AT3G59220	AT3G60440	AT3G61160	AT3G61630
AT2G20510	AT3G13780	AT3G53630	AT3G54150	AT3G57200	AT3G59230	AT3G60450	AT3G61170	AT3G61640
AT2G20515	AT3G13782	AT3G53640	AT3G54160	AT3G57210	AT3G59240	AT3G60460	AT3G61172	AT3G61650
AT2G20520	AT3G13784	AT3G53650	AT3G54170	AT3G57220	AT3G59250	AT3G60470	AT3G61175	AT3G61660
AT2G20530	AT3G13790	AT3G53668	AT3G54180	AT3G57230	AT3G59260	AT3G60480	AT3G61177	AT3G61670
AT2G20540	AT3G13800	AT3G53670	AT3G54190	AT3G57240	AT3G59270	AT3G60490	AT3G61180	AT3G61678
AT2G20550	AT3G13810	AT3G53680	AT3G54200	AT3G57250	AT3G59280	AT3G60500	AT3G61182	AT3G61680
AT2G20560	AT3G13820	AT3G53690	AT3G54210	AT3G57260	AT3G59290	AT3G60510	AT3G61190	AT3G61690
AT2G20562	AT3G13830	AT3G53700	AT3G54220	AT3G57270	AT3G59300	AT3G60520	AT3G61198	AT3G61700
AT2G20570	AT3G13840	AT3G53710	AT3G54230	AT3G57280	AT3G59310	AT3G60530	AT3G61200	AT4G12560
AT2G20580	AT3G13845	AT3G53720	AT3G54240	AT3G57290	AT3G59320	AT3G60540	AT3G61210	AT4G12570
AT2G20585	AT3G13850	AT3G53730	AT3G54250	AT3G57300	AT3G59330	AT3G60550	AT3G61220	AT4G12580
AT2G20590	AT3G13855	AT3G53740	AT3G54260	AT3G57310	AT3G59340	AT3G60560	AT3G61230	AT4G12590
AT2G20595	AT3G13857	AT3G53750	AT3G56820	AT3G57320	AT3G59350	AT3G60570	AT3G61240	AT4G12600
AT2G20597	AT3G13860	AT3G53760	AT3G56825	AT3G57330	AT3G59360	AT3G60580	AT3G61250	AT4G12610
AT2G20605	AT3G13870	AT3G53770	AT3G56830	AT3G57340	AT3G59370	AT3G60590	AT3G61260	AT4G12617
AT2G20610	AT3G13880	AT3G53775	AT3G56840	AT3G57350	AT3G59380	AT3G60600	AT3G61270	AT4G12620
AT3G13490	AT3G13882	AT3G53780	AT3G56850	AT3G57360	AT3G59390	AT3G60620	AT3G61280	AT4G12640
AT3G13500	AT3G13890	AT3G53790	AT3G56860	AT3G57370	AT3G59400	AT3G60630	AT3G61290	AT4G12650
AT3G13510	AT3G13898	AT3G53800	AT3G56870	AT3G57380	AT3G59410	AT3G60640	AT3G61300	AT4G12670
AT3G13520	AT3G13900	AT3G53810	AT3G56880	AT3G57390	AT3G59415	AT3G60647	AT3G61310	AT4G12680
AT3G13525	AT3G13910	AT3G53820	AT3G56890	AT3G57400	AT3G59420	AT3G60650	AT3G61320	AT4G12690
AT3G13530	AT3G13920	AT3G53830	AT3G56891	AT3G58910	AT3G59430	AT3G60660	AT3G61340	AT4G12700
AT3G13540	AT3G13930	AT3G53840	AT3G56900	AT3G58920	AT3G59440	AT3G60670	AT3G61350	AT4G12710
AT3G13550	AT3G29770	AT3G53850	AT3G56910	AT3G58930	AT3G59450	AT3G60680	AT3G61360	AT4G12720
AT3G13560	AT3G29780	AT3G53860	AT3G56920	AT3G58940	AT3G59455	AT3G60690	AT3G61370	AT4G12730
AT3G13570	AT3G29790	AT3G53870	AT3G56930	AT3G58950	AT3G59460	AT3G60700	AT3G61380	AT4G12731
AT3G13580	AT3G29791	AT3G53880	AT3G56940	AT3G58960	AT3G59470	AT3G60710	AT3G61389	AT4G12735
AT3G13590	AT3G29796	AT3G53890	AT3G56950	AT3G58970	AT3G59480	AT3G60720	AT3G61390	AT4G12740
AT3G13594	AT3G29797	AT3G53900	AT3G56960	AT3G58980	AT3G59490	AT3G60730	AT3G61400	AT4G12750
AT3G13600	AT3G29800	AT3G53910	AT3G56970	AT3G58990	AT3G59500	AT3G60740	AT3G61410	AT4G12760
AT3G13610	AT3G29810	AT3G53920	AT3G56980	AT3G59000	AT3G59510	AT3G60750	AT3G61415	AT4G12770
AT3G13620	AT3G29830	AT3G53930	AT3G56990	AT3G59010	AT3G60240	AT3G60760	AT3G61420	AT4G12780
AT4G12790	AT4G16765	AT4G28930	AT4G35620	AT4G37432	AT5G03720	AT5G28052	AT5G39030	AT5G47440
AT4G12800	AT4G16770	AT4G28940	AT4G35630	AT4G37440	AT5G03730	AT5G28060	AT5G39040	AT5G47450
AT4G12810	AT4G16780	AT4G28950	AT4G35640	AT4G37445	AT5G03740	AT5G28070	AT5G39050	AT5G47455
AT4G12820	AT4G16790	AT4G28980	AT4G35650	AT4G37450	AT5G03745	AT5G28080	AT5G46960	AT5G47460
AT4G12825	AT4G16800	AT4G28990	AT4G35655	AT4G37460	AT5G03750	AT5G28090	AT5G46970	AT5G47470
AT4G12830	AT4G16807	AT4G29000	AT4G35660	AT4G37470	AT5G03760	AT5G38560	AT5G46980	AT5G47480
AT4G12840	AT4G16810	AT4G29010	AT4G35670	AT4G37480	AT5G03770	AT5G38565	AT5G46990	AT5G50890
AT4G12850	AT4G16820	AT4G29020	AT4G35680	AT4G37483	AT5G03775	AT5G38570	AT5G47000	AT5G50900
AT4G12860	AT4G16830	AT4G29030	AT4G35690	AT4G37490	AT5G03780	AT5G38580	AT5G47010	AT5G50910
AT4G12870	AT4G16835	AT4G29033	AT4G35700	AT4G37500	AT5G03790	AT5G38590	AT5G47020	AT5G50915
AT4G12880	AT4G16840	AT4G29035	AT4G35710	AT4G37510	AT5G03795	AT5G38600	AT5G47030	AT5G50920
AT4G12890	AT4G16845	AT4G29040	AT4G35720	AT4G37520	AT5G03800	AT5G38610	AT5G47040	AT5G50930
AT4G12900	AT4G16850	AT4G29050	AT4G35725	AT4G37530	AT5G03810	AT5G38620	AT5G47050	AT5G50940
AT4G12910	AT4G16855	AT4G29060	AT4G35730	AT4G37540	AT5G03820	AT5G38630	AT5G47060	AT5G50950
AT4G12917	AT4G16860	AT4G29070	AT4G35733	AT4G37550	AT5G03830	AT5G38640	AT5G47070	AT5G50960
AT4G12920	AT4G16880	AT4G29080	AT4G35740	AT4G37553	AT5G03837	AT5G38650	AT5G47075	AT5G50970
AT4G12930	AT4G16890	AT4G29090	AT4G35750	AT4G37560	AT5G03840	AT5G38660	AT5G47077	AT5G50990
AT4G12940	AT4G16892	AT4G29100	AT4G35760	AT4G37580	AT5G03850	AT5G38670	AT5G47080	AT5G50995
AT4G12950	AT4G16900	AT4G29103	AT4G35770	AT4G37590	AT5G03860	AT5G38680	AT5G47090	AT5G51000
AT4G12960	AT4G16915	AT4G29110	AT4G35780	AT4G37608	AT5G03870	AT5G38690	AT5G47100	AT5G51010
AT4G12970	AT4G16920	AT4G29120	AT4G35783	AT4G37610	AT5G03880	AT5G38700	AT5G47110	AT5G51020
AT4G12980	AT4G16930	AT4G29130	AT4G35785	AT4G37630	AT5G03890	AT5G38710	AT5G47120	AT5G51030
AT4G12990	AT4G16940	AT4G29140	AT4G35790	AT4G37640	AT5G03900	AT5G38720	AT5G47130	AT5G51040
AT4G13000	AT4G16950	AT4G35300	AT4G35800	AT4G37650	AT5G03905	AT5G38730	AT5G47140	AT5G51050
AT4G13010	AT4G16960	AT4G35310	AT4G35810	AT4G37660	AT5G03910	AT5G38740	AT5G47150	AT5G51055
AT4G13020	AT4G16970	AT4G35320	AT4G35820	AT4G37670	AT5G03920	AT5G38750	AT5G47160	AT5G51060
AT4G13030	AT4G28680	AT4G35335	AT4G35830	AT4G37680	AT5G03930	AT5G38760	AT5G47170	AT5G51070
AT4G13040	AT4G28690	AT4G35350	AT4G35837	AT4G37682	AT5G03940	AT5G38770	AT5G47175	AT5G51080
AT4G13050	AT4G28700	AT4G35360	AT4G35840	AT4G37685	AT5G03944	AT5G38780	AT5G47180	AT5G51090
AT4G13060	AT4G28703	AT4G35370	AT4G35850	AT4G37690	AT5G03960	AT5G38790	AT5G47190	AT5G51100
AT4G13070	AT4G28706	AT4G35380	AT4G35860	AT4G37700	AT5G03970	AT5G38800	AT5G47200	AT5G51105
AT4G13075	AT4G28710	AT4G35390	AT4G35870	AT5G03530	AT5G03980	AT5G38810	AT5G47210	AT5G51110
AT4G13080	AT4G28720	AT4G35410	AT4G35880	AT5G03540	AT5G03990	AT5G38820	AT5G47220	AT5G51120
AT4G13090	AT4G28730	AT4G35420	AT4G37235	AT5G03545	AT5G03995	AT5G38830	AT5G47229	AT5G51130
AT4G13095	AT4G28740	AT4G35430	AT4G37240	AT5G03550	AT5G04000	AT5G38840	AT5G47230	AT5G51140
AT4G13100	AT4G28750	AT4G35440	AT4G37250	AT5G03552	AT5G04010	AT5G38850	AT5G47240	AT5G51150
AT4G13110	AT4G28760	AT4G35450	AT4G37260	AT5G03555	AT5G04020	AT5G38860	AT5G47250	AT5G51160
AT4G16620	AT4G28770	AT4G35460	AT4G37270	AT5G03560	AT5G27910	AT5G38880	AT5G47260	AT5G51170
AT4G16630	AT4G28775	AT4G35470	AT4G37280	AT5G03570	AT5G27920	AT5G38890	AT5G47280	AT5G51174
AT4G16640	AT4G28780	AT4G35480	AT4G37290	AT5G03580	AT5G27930	AT5G38895	AT5G47290	AT5G51180
AT4G16650	AT4G28790	AT4G35490	AT4G37295	AT5G03590	AT5G27940	AT5G38900	AT5G47300	AT5G51190
AT4G16660	AT4G28800	AT4G35500	AT4G37300	AT5G03600	AT5G27944	AT5G38905	AT5G47306	AT5G51195
AT4G16670	AT4G28811	AT4G35510	AT4G37310	AT5G03610	AT5G27945	AT5G38910	AT5G47310	AT5G51200
AT4G16680	AT4G28815	AT4G35519	AT4G37320	AT5G03620	AT5G27950	AT5G38920	AT5G47320	AT5G51210
AT4G16690	AT4G28820	AT4G35520	AT4G37330	AT5G03630	AT5G27960	AT5G38930	AT5G47330	AT5G51220
AT4G16695	AT4G28830	AT4G35530	AT4G37340	AT5G03640	AT5G27967	AT5G38940	AT5G47340	AT5G51230
AT4G16700	AT4G28840	AT4G35540	AT4G37360	AT5G03650	AT5G27970	AT5G38950	AT5G47350	AT5G51250
AT4G16710	AT4G28850	AT4G35550	AT4G37370	AT5G03660	AT5G27980	AT5G38960	AT5G47360	AT5G51260
AT4G16720	AT4G28860	AT4G35560	AT4G37380	AT5G03668	AT5G27990	AT5G38970	AT5G47370	AT5G51270
AT4G16730	AT4G28870	AT4G35570	AT4G37390	AT5G03670	AT5G28000	AT5G38980	AT5G47380	AT5G51280
AT4G16740	AT4G28880	AT4G35580	AT4G37400	AT5G03680	AT5G28010	AT5G38990	AT5G47390	AT5G51290
AT4G16745	AT4G28890	AT4G35589	AT4G37409	AT5G03690	AT5G28020	AT5G39000	AT5G47400	AT5G51300
AT4G16748	AT4G28910	AT4G35590	AT4G37410	AT5G03700	AT5G28030	AT5G39010	AT5G47420	AT5G51310
AT4G16750	AT4G28915	AT4G35600	AT4G37420	AT5G03705	AT5G28040	AT5G39020	AT5G47430	AT5G51330
AT4G16760	AT4G28920	AT4G35610	AT4G37430	AT5G03710	AT5G28050	AT5G39024	AT5G47435	AT5G51340
AT5G51350	AT5G65010
AT5G51360	AT5G65015
AT5G51370	AT5G65020
AT5G51380	AT5G65030
AT5G51390	AT5G65040
AT5G51400	AT5G65050
AT5G51410	AT5G65060
AT5G51420	AT5G65070
AT5G51430	AT5G65080
AT5G51440	AT5G65090
AT5G51450	AT5G65100
AT5G51451	AT5G65110
AT5G51460	AT5G65120
AT5G64660	AT5G65130
AT5G64667	AT5G65140
AT5G64670	AT5G65158
AT5G64680	AT5G65160
AT5G64690	AT5G65165
AT5G64700	AT5G65166
AT5G64710	AT5G65170
AT5G64720	AT5G65180
AT5G64730	AT5G65200
AT5G64735	AT5G65205
AT5G64740	AT5G65207
AT5G64750	AT5G65210
AT5G64760	AT5G65220
AT5G64770	AT5G65230
AT5G64780	AT5G65240
AT5G64790
AT5G64800
AT5G64810
AT5G64813
AT5G64816
AT5G64820
AT5G64830
AT5G64840
AT5G64850
AT5G64855
AT5G64860
AT5G64870
AT5G64880
AT5G64890
AT5G64900
AT5G64905
AT5G64910
AT5G64920
AT5G64930
AT5G64940
AT5G64950
AT5G64960
AT5G64970
AT5G64980
AT5G64990
AT5G65000
AT5G65005
