# Supplementary material for: Natural variation of YELLOW SEEDLING1 affects photosynthetic acclimation of Arabidopsis thaliana
Source: Nat Commun. 2017 Nov 10;8:1421. doi: 10.1038/s41467-017-01576-3 (PMC5680337; doi:10.1038/s41467-017-01576-3)
Supplement: Supplementary file 8 — Supplementary Data 5 [file 41467_2017_1576_MOESM8_ESM.xlsx]

## Sheet: Data5.GWAS.principalcomponent
Supplementary Data 5. List of candidate genes co-localized with SNPs associated with first principal component of ФPSII response
ФPSII response on different time points upon an increase in growth irradiance in GWAS analysis
AT1G03760	AT1G04280	AT1G17665	AT1G20960	AT1G29440	AT1G31380	AT1G44050	AT1G49760	AT1G62085
AT1G03770	AT1G04290	AT1G17670	AT1G20967	AT1G29450	AT1G31390	AT1G44080	AT1G49770	AT1G62110
AT1G03780	AT1G04295	AT1G17680	AT1G20970	AT1G29460	AT1G31400	AT1G44085	AT1G49780	AT1G62120
AT1G03790	AT1G04300	AT1G17690	AT1G20980	AT1G29465	AT1G31410	AT1G44090	AT1G49790	AT1G62130
AT1G03800	AT1G04310	AT1G17700	AT1G20990	AT1G29470	AT1G31420	AT1G44094	AT1G49800	AT1G62150
AT1G03810	AT1G04320	AT1G17710	AT1G21000	AT1G29480	AT1G31430	AT1G44100	AT1G49810	AT1G62160
AT1G03820	AT1G17230	AT1G17720	AT1G21010	AT1G29490	AT1G31440	AT1G44110	AT1G49820	AT1G62170
AT1G03830	AT1G17235	AT1G20570	AT1G21050	AT1G29500	AT1G31450	AT1G44120	AT1G49830	AT1G62180
AT1G03840	AT1G17240	AT1G20575	AT1G21060	AT1G29510	AT1G31460	AT1G44125	AT1G49832	AT1G62181
AT1G03850	AT1G17250	AT1G20580	AT1G21065	AT1G29520	AT1G31470	AT1G44130	AT1G49840	AT1G62190
AT1G03860	AT1G17255	AT1G20590	AT1G21070	AT1G29530	AT1G31480	AT1G44160	AT1G49850	AT1G62200
AT1G03870	AT1G17260	AT1G20600	AT1G21080	AT1G29540	AT1G31485	AT1G44170	AT1G49860	AT1G62210
AT1G03880	AT1G17270	AT1G20610	AT1G21090	AT1G29550	AT1G31490	AT1G44180	AT1G49870	AT1G62220
AT1G03890	AT1G17280	AT1G20620	AT1G21100	AT1G29560	AT1G31500	AT1G44191	AT1G49880	AT1G62225
AT1G03900	AT1G17285	AT1G20630	AT1G21110	AT1G29570	AT1G31510	AT1G44224	AT1G49890	AT1G62240
AT1G03905	AT1G17290	AT1G20640	AT1G21120	AT1G29580	AT1G31520	AT1G44318	AT1G49900	AT1G62250
AT1G03910	AT1G17300	AT1G20650	AT1G21130	AT1G29590	AT1G31530	AT1G44350	AT1G49910	AT1G62260
AT1G03920	AT1G17310	AT1G20670	AT1G21140	AT1G29600	AT1G31540	AT1G44414	AT1G49920	AT1G62262
AT1G03930	AT1G17330	AT1G20680	AT1G21150	AT1G29620	AT1G31550	AT1G44446	AT1G49930	AT1G62270
AT1G03935	AT1G17340	AT1G20690	AT1G21160	AT1G29630	AT1G31580	AT1G44478	AT1G49938	AT1G62280
AT1G03940	AT1G17345	AT1G20691	AT1G21170	AT1G29640	AT1G31600	AT1G44542	AT1G49940	AT1G62290
AT1G03950	AT1G17350	AT1G20693	AT1G21190	AT1G29660	AT1G31620	AT1G44575	AT1G49950	AT1G62300
AT1G03960	AT1G17360	AT1G20696	AT1G21200	AT1G29670	AT1G31630	AT1G44608	AT1G49952	AT1G62301
AT1G03970	AT1G17370	AT1G20700	AT1G21202	AT1G29680	AT1G31640	AT1G44674	AT1G49960	AT1G62305
AT1G03980	AT1G17380	AT1G20710	AT1G21210	AT1G29690	AT1G31650	AT1G44740	AT1G49970	AT1G62310
AT1G03982	AT1G17400	AT1G20720	AT1G21230	AT1G29700	AT1G31660	AT1G44750	AT1G49975	AT1G62320
AT1G03990	AT1G17410	AT1G20730	AT1G21240	AT1G29710	AT1G31670	AT1G44760	AT1G49980	AT1G62330
AT1G04000	AT1G17420	AT1G20735	AT1G21245	AT1G29720	AT1G31690	AT1G44770	AT1G49990	AT1G62333
AT1G04010	AT1G17430	AT1G20740	AT1G21250	AT1G29730	AT1G31710	AT1G44780	AT1G50000	AT1G62340
AT1G04020	AT1G17440	AT1G20750	AT1G21270	AT1G29740	AT1G31720	AT1G44790	AT1G50010	AT1G62350
AT1G04030	AT1G17450	AT1G20760	AT1G21280	AT1G29750	AT1G31730	AT1G44800	AT1G50020	AT1G62355
AT1G04040	AT1G17455	AT1G20770	AT1G21281	AT1G29760	AT1G31740	AT1G44810	AT1G50030	AT1G62360
AT1G04050	AT1G17460	AT1G20780	AT1G21310	AT1G29770	AT1G31750	AT1G44820	AT1G50040	AT1G62370
AT1G04070	AT1G17470	AT1G20790	AT1G21320	AT1G29780	AT1G31760	AT1G44830	AT1G50050	AT1G62380
AT1G04080	AT1G17480	AT1G20795	AT1G21323	AT1G29785	AT1G31770	AT1G44835	AT1G61900	AT1G62390
AT1G04090	AT1G17490	AT1G20800	AT1G21326	AT1G29790	AT1G31772	AT1G49570	AT1G61910	AT1G71820
AT1G04100	AT1G17500	AT1G20810	AT1G21327	AT1G29800	AT1G31780	AT1G49580	AT1G61920	AT1G71828
AT1G04110	AT1G17510	AT1G20816	AT1G21340	AT1G29810	AT1G31790	AT1G49590	AT1G61930	AT1G71830
AT1G04120	AT1G17520	AT1G20820	AT1G21350	AT1G29820	AT1G41820	AT1G49600	AT1G61940	AT1G71840
AT1G04130	AT1G17530	AT1G20823	AT1G21360	AT1G29830	AT1G41830	AT1G49610	AT1G61950	AT1G71850
AT1G04140	AT1G17540	AT1G20830	AT1G21370	AT1G29840	AT1G41875	AT1G49620	AT1G61960	AT1G71860
AT1G04150	AT1G17545	AT1G20840	AT1G29330	AT1G29850	AT1G41880	AT1G49630	AT1G61970	AT1G71865
AT1G04160	AT1G17550	AT1G20850	AT1G29340	AT1G29860	AT1G41920	AT1G49640	AT1G61980	AT1G71866
AT1G04170	AT1G17560	AT1G20860	AT1G29350	AT1G29870	AT1G42080	AT1G49650	AT1G61990	AT1G71870
AT1G04171	AT1G17570	AT1G20870	AT1G29355	AT1G31300	AT1G42120	AT1G49660	AT1G62000	AT1G71880
AT1G04180	AT1G17580	AT1G20875	AT1G29357	AT1G31310	AT1G43890	AT1G49670	AT1G62010	AT1G71890
AT1G04190	AT1G17590	AT1G20880	AT1G29370	AT1G31319	AT1G43900	AT1G49680	AT1G62020	AT1G71900
AT1G04200	AT1G17600	AT1G20890	AT1G29380	AT1G31320	AT1G43910	AT1G49690	AT1G62030	AT1G71910
AT1G04210	AT1G17610	AT1G20900	AT1G29390	AT1G31330	AT1G43950	AT1G49700	AT1G62035	AT1G71920
AT1G04220	AT1G17615	AT1G20910	AT1G29395	AT1G31335	AT1G43970	AT1G49710	AT1G62040	AT1G71930
AT1G04230	AT1G17620	AT1G20920	AT1G29400	AT1G31340	AT1G43980	AT1G49715	AT1G62045	AT1G71940
AT1G04240	AT1G17630	AT1G20925	AT1G29410	AT1G31350	AT1G44000	AT1G49720	AT1G62050	AT1G71950
AT1G04250	AT1G17640	AT1G20930	AT1G29418	AT1G31358	AT1G44010	AT1G49730	AT1G62060	AT1G71960
AT1G04260	AT1G17650	AT1G20940	AT1G29420	AT1G31360	AT1G44020	AT1G49740	AT1G62070	AT1G71970
AT1G04270	AT1G17660	AT1G20950	AT1G29430	AT1G31370	AT1G44030	AT1G49750	AT1G62080	AT1G71980
AT1G71990	AT1G74130	AT2G17120	AT2G18730	AT2G30140	AT2G41390	AT3G04943	AT3G13670	AT3G14075
AT1G72000	AT1G74140	AT2G17130	AT2G18735	AT2G30150	AT2G41400	AT3G04945	AT3G13672	AT3G17310
AT1G72010	AT1G74150	AT2G17140	AT2G18740	AT2G30160	AT2G41410	AT3G04950	AT3G13674	AT3G17320
AT1G72020	AT1G74160	AT2G17150	AT2G18750	AT2G30170	AT2G41415	AT3G04960	AT3G13677	AT3G17330
AT1G72030	AT1G74170	AT2G17160	AT2G18760	AT2G30180	AT2G41420	AT3G04970	AT3G13680	AT3G17340
AT1G72040	AT1G74180	AT2G17170	AT2G18770	AT2G30190	AT2G41430	AT3G04980	AT3G13682	AT3G17350
AT1G72050	AT1G74190	AT2G17180	AT2G18780	AT2G30200	AT2G41440	AT3G04990	AT3G13686	AT3G17360
AT1G72060	AT1G74200	AT2G17190	AT2G18790	AT2G30210	AT2G41445	AT3G04997	AT3G13690	AT3G17365
AT1G72070	AT1G74205	AT2G17200	AT2G18800	AT2G30220	AT2G41450	AT3G05000	AT3G13700	AT3G17370
AT1G72080	AT1G74210	AT2G17210	AT2G18810	AT2G30230	AT2G41451	AT3G05010	AT3G13710	AT3G17380
AT1G72090	AT1G74220	AT2G17220	AT2G18830	AT2G30240	AT2G41460	AT3G05020	AT3G13720	AT3G17390
AT1G72100	AT1G74230	AT2G17230	AT2G18840	AT2G30250	AT2G41470	AT3G05030	AT3G13724	AT3G17400
AT1G72110	AT1G74240	AT2G17240	AT2G18850	AT2G30260	AT2G41473	AT3G05040	AT3G13730	AT3G17410
AT1G72120	AT1G74250	AT2G17250	AT2G18860	AT2G30270	AT2G41475	AT3G05050	AT3G13740	AT3G17420
AT1G72125	AT1G74260	AT2G17260	AT2G18870	AT2G30280	AT2G41480	AT3G05060	AT3G13750	AT3G17430
AT1G72130	AT1G74270	AT2G17265	AT2G18876	AT2G30290	AT2G41490	AT3G05070	AT3G13760	AT3G17440
AT1G72140	AT1G74280	AT2G17270	AT2G18880	AT2G30300	AT2G41500	AT3G05080	AT3G13770	AT3G17450
AT1G72141	AT1G74290	AT2G17280	AT2G18890	AT2G30310	AT2G41510	AT3G05090	AT3G13772	AT3G17460
AT1G72150	AT1G74300	AT2G17290	AT2G18900	AT2G30320	AT2G41520	AT3G05100	AT3G13780	AT3G17465
AT1G72160	AT1G74310	AT2G17295	AT2G18910	AT2G30330	AT2G41530	AT3G05110	AT3G13782	AT3G17470
AT1G72170	AT1G74320	AT2G17300	AT2G18915	AT2G30340	AT2G41540	AT3G05120	AT3G13784	AT3G17480
AT1G72175	AT1G74330	AT2G17305	AT2G18917	AT2G30350	AT2G41550	AT3G05130	AT3G13790	AT3G17490
AT1G72180	AT1G74340	AT2G17310	AT2G18920	AT2G30360	AT2G41560	AT3G05140	AT3G13800	AT3G17500
AT1G72190	AT1G74350	AT2G17320	AT2G18930	AT2G30362	AT2G41590	AT3G05150	AT3G13810	AT3G17510
AT1G72200	AT1G74360	AT2G17340	AT2G18938	AT2G30370	AT2G41600	AT3G05152	AT3G13820	AT3G17520
AT1G72210	AT1G74370	AT2G17350	AT2G18940	AT2G30380	AT2G41610	AT3G05155	AT3G13830	AT3G17530
AT1G72220	AT1G74380	AT2G17360	AT2G18950	AT2G30390	AT2G41616	AT3G05160	AT3G13840	AT3G17540
AT1G72230	AT1G74390	AT2G17370	AT2G18960	AT2G30395	AT2G41620	AT3G05165	AT3G13845	AT3G17550
AT1G72240	AT1G74400	AT2G17380	AT2G18969	AT2G30400	AT2G41630	AT3G05170	AT3G13850	AT3G17560
AT1G72250	AT1G74410	AT2G17390	AT2G18970	AT2G30410	AT2G41640	AT3G05180	AT3G13855	AT3G17570
AT1G72260	AT1G74420	AT2G17410	AT2G18980	AT2G30420	AT2G41650	AT3G05190	AT3G13857	AT3G17580
AT1G72270	AT1G74430	AT2G17420	AT2G18990	AT2G30424	AT2G41660	AT3G05193	AT3G13860	AT3G17590
AT1G72280	AT1G74440	AT2G17430	AT2G19000	AT2G30430	AT2G41670	AT3G05200	AT3G13870	AT3G17600
AT1G73940	AT1G74448	AT2G17440	AT2G19010	AT2G30432	AT2G41680	AT3G05210	AT3G13880	AT3G17609
AT1G73950	AT1G74450	AT2G17442	AT2G19020	AT2G30440	AT2G41690	AT3G05220	AT3G13882	AT3G17611
AT1G73960	AT1G74453	AT2G17450	AT2G19030	AT2G30450	AT3G04770	AT3G05230	AT3G13890	AT3G17620
AT1G73965	AT1G74456	AT2G17470	AT2G29970	AT2G41220	AT3G04780	AT3G05240	AT3G13898	AT3G17626
AT1G73970	AT1G74458	AT2G17480	AT2G29980	AT2G41225	AT3G04790	AT3G05250	AT3G13900	AT3G17630
AT1G73980	AT1G74460	AT2G18550	AT2G29990	AT2G41230	AT3G04800	AT3G05260	AT3G13910	AT3G17640
AT1G73990	AT1G74470	AT2G18560	AT2G29995	AT2G41231	AT3G04810	AT3G05270	AT3G13920	AT3G17650
AT1G74000	AT1G74480	AT2G18570	AT2G30000	AT2G41233	AT3G04820	AT3G05280	AT3G13930	AT3G17660
AT1G74010	AT1G74490	AT2G18590	AT2G30010	AT2G41240	AT3G04830	AT3G05290	AT3G13940	AT3G17668
AT1G74020	AT1G74500	AT2G18600	AT2G30020	AT2G41250	AT3G04840	AT3G05300	AT3G13950	AT3G17670
AT1G74030	AT2G17020	AT2G18610	AT2G30032	AT2G41260	AT3G04850	AT3G05310	AT3G13960	AT3G17675
AT1G74040	AT2G17030	AT2G18620	AT2G30040	AT2G41280	AT3G04854	AT3G05320	AT3G13970	AT3G17680
AT1G74045	AT2G17033	AT2G18630	AT2G30050	AT2G41290	AT3G04855	AT3G05327	AT3G13980	AT3G17690
AT1G74050	AT2G17036	AT2G18640	AT2G30060	AT2G41300	AT3G04860	AT3G05330	AT3G13990	AT3G17700
AT1G74055	AT2G17040	AT2G18650	AT2G30070	AT2G41310	AT3G04870	AT3G05340	AT3G14000	AT3G17710
AT1G74060	AT2G17043	AT2G18660	AT2G30080	AT2G41312	AT3G04880	AT3G05345	AT3G14010	AT3G17712
AT1G74070	AT2G17050	AT2G18670	AT2G30090	AT2G41330	AT3G04890	AT3G05350	AT3G14020	AT3G17720
AT1G74080	AT2G17055	AT2G18680	AT2G30100	AT2G41340	AT3G04900	AT3G05360	AT3G14030	AT3G17730
AT1G74088	AT2G17060	AT2G18690	AT2G30105	AT2G41342	AT3G04903	AT3G05370	AT3G14040	AT3G17740
AT1G74090	AT2G17070	AT2G18700	AT2G30110	AT2G41350	AT3G04910	AT3G05380	AT3G14050	AT3G17750
AT1G74100	AT2G17080	AT2G18710	AT2G30115	AT2G41360	AT3G04920	AT3G05390	AT3G14060	AT3G17760
AT1G74110	AT2G17090	AT2G18720	AT2G30120	AT2G41370	AT3G04930	AT3G05400	AT3G14067	AT3G17770
AT1G74120	AT2G17110	AT2G18721	AT2G30130	AT2G41380	AT3G04940	AT3G13662	AT3G14070	AT3G17780
AT3G17790	AT3G28990	AT3G43720	AT3G51910	AT3G56900	AT3G61415	AT4G09190	AT4G11460	AT4G12825
AT3G17800	AT3G29000	AT3G43722	AT3G51915	AT3G56910	AT3G61420	AT4G09200	AT4G11470	AT4G12830
AT3G17810	AT3G29010	AT3G43740	AT3G51920	AT3G56920	AT3G61430	AT4G09210	AT4G11480	AT4G12840
AT3G17820	AT3G29020	AT3G43750	AT3G51930	AT3G56930	AT3G61440	AT4G09220	AT4G12100	AT4G12850
AT3G17830	AT3G29030	AT3G43790	AT3G51940	AT3G56940	AT3G61450	AT4G09250	AT4G12110	AT4G12860
AT3G17840	AT3G29033	AT3G43800	AT3G51950	AT3G56950	AT3G61460	AT4G09260	AT4G12115	AT4G12870
AT3G17845	AT3G29034	AT3G51450	AT3G51960	AT3G56960	AT3G61470	AT4G09270	AT4G12120	AT4G12880
AT3G17850	AT3G29035	AT3G51460	AT3G51970	AT3G56970	AT3G61480	AT4G09300	AT4G12130	AT4G12890
AT3G28610	AT3G29036	AT3G51470	AT3G51980	AT3G56980	AT3G61490	AT4G09310	AT4G12140	AT4G12900
AT3G28620	AT3G29040	AT3G51480	AT3G51990	AT3G56990	AT3G61500	AT4G09320	AT4G12150	AT4G12910
AT3G28630	AT3G29050	AT3G51490	AT3G56470	AT3G57000	AT3G61510	AT4G09340	AT4G12170	AT4G12917
AT3G28640	AT3G29060	AT3G51500	AT3G56480	AT3G57010	AT3G61520	AT4G09350	AT4G12190	AT4G12920
AT3G28650	AT3G29070	AT3G51510	AT3G56490	AT3G57020	AT3G61530	AT4G09360	AT4G12210	AT4G12930
AT3G28660	AT3G29075	AT3G51520	AT3G56500	AT3G57030	AT3G61540	AT4G11110	AT4G12220	AT4G12940
AT3G28670	AT3G29080	AT3G51530	AT3G56510	AT3G57040	AT3G61545	AT4G11120	AT4G12230	AT4G12950
AT3G28674	AT3G29090	AT3G51540	AT3G56520	AT3G57050	AT3G61550	AT4G11130	AT4G12240	AT4G12960
AT3G28680	AT3G29095	AT3G51550	AT3G56530	AT3G57060	AT3G61560	AT4G11140	AT4G12250	AT4G12970
AT3G28685	AT3G29100	AT3G51560	AT3G56540	AT3G57062	AT3G61570	AT4G11150	AT4G12270	AT4G12980
AT3G28690	AT3G29110	AT3G51570	AT3G56550	AT3G57070	AT3G61571	AT4G11160	AT4G12280	AT4G12990
AT3G28695	AT3G29130	AT3G51580	AT3G56560	AT3G57072	AT3G61580	AT4G11170	AT4G12290	AT4G13000
AT3G28700	AT3G29140	AT3G51590	AT3G56570	AT3G57080	AT3G61590	AT4G11175	AT4G12300	AT4G13010
AT3G28710	AT3G29152	AT3G51600	AT3G56580	AT3G57090	AT3G61600	AT4G11177	AT4G12310	AT4G13020
AT3G28715	AT3G29160	AT3G51610	AT3G56590	AT3G57100	AT3G61610	AT4G11180	AT4G12320	AT4G13030
AT3G28720	AT3G29770	AT3G51620	AT3G56600	AT3G57110	AT3G61620	AT4G11190	AT4G12330	AT4G13040
AT3G28730	AT3G29780	AT3G51630	AT3G56610	AT3G61150	AT3G61630	AT4G11210	AT4G12334	AT4G13050
AT3G28740	AT3G29790	AT3G51632	AT3G56620	AT3G61160	AT3G61640	AT4G11211	AT4G12340	AT4G13060
AT3G28750	AT3G29791	AT3G51636	AT3G56630	AT3G61170	AT3G61650	AT4G11213	AT4G12350	AT4G13070
AT3G28760	AT3G29796	AT3G51640	AT3G56640	AT3G61172	AT3G61660	AT4G11216	AT4G12360	AT4G13075
AT3G28770	AT3G29797	AT3G51642	AT3G56650	AT3G61175	AT3G61670	AT4G11220	AT4G12370	AT4G13080
AT3G28780	AT3G29800	AT3G51644	AT3G56660	AT3G61177	AT3G61678	AT4G11230	AT4G12380	AT4G13090
AT3G28790	AT3G29810	AT3G51650	AT3G56670	AT3G61180	AT3G61680	AT4G11240	AT4G12382	AT4G13095
AT3G28810	AT3G29830	AT3G51660	AT3G56680	AT3G61182	AT3G61690	AT4G11250	AT4G12390	AT4G13100
AT3G28820	AT3G29970	AT3G51670	AT3G56690	AT3G61190	AT4G08960	AT4G11260	AT4G12400	AT4G13110
AT3G28830	AT3G30160	AT3G51680	AT3G56700	AT3G61198	AT4G08967	AT4G11270	AT4G12405	AT4G13130
AT3G28840	AT3G30180	AT3G51690	AT3G56705	AT3G61200	AT4G08980	AT4G11280	AT4G12410	AT4G13150
AT3G28850	AT3G31350	AT3G51700	AT3G56710	AT3G61210	AT4G08990	AT4G11290	AT4G12420	AT4G13160
AT3G28857	AT3G31400	AT3G51710	AT3G56720	AT3G61220	AT4G09000	AT4G11300	AT4G12430	AT4G13170
AT3G28860	AT3G31401	AT3G51720	AT3G56730	AT3G61230	AT4G09010	AT4G11310	AT4G12432	AT4G13180
AT3G28870	AT3G31402	AT3G51730	AT3G56740	AT3G61240	AT4G09012	AT4G11320	AT4G12440	AT4G13190
AT3G28880	AT3G31430	AT3G51740	AT3G56750	AT3G61250	AT4G09020	AT4G11330	AT4G12450	AT4G13195
AT3G28890	AT3G31900	AT3G51750	AT3G56760	AT3G61260	AT4G09030	AT4G11340	AT4G12460	AT4G13200
AT3G28899	AT3G43570	AT3G51760	AT3G56770	AT3G61270	AT4G09040	AT4G11350	AT4G12470	AT4G13210
AT3G28900	AT3G43572	AT3G51770	AT3G56780	AT3G61280	AT4G09060	AT4G11355	AT4G12480	AT4G13220
AT3G28910	AT3G43574	AT3G51780	AT3G56790	AT3G61290	AT4G09070	AT4G11360	AT4G12490	AT4G13230
AT3G28917	AT3G43580	AT3G51790	AT3G56800	AT3G61300	AT4G09080	AT4G11370	AT4G12500	AT4G13235
AT3G28918	AT3G43583	AT3G51800	AT3G56810	AT3G61310	AT4G09090	AT4G11380	AT4G12510	AT4G13240
AT3G28920	AT3G43590	AT3G51810	AT3G56820	AT3G61320	AT4G09100	AT4G11385	AT4G12520	AT4G13245
AT3G28925	AT3G43600	AT3G51820	AT3G56825	AT3G61340	AT4G09110	AT4G11390	AT4G12530	AT4G13250
AT3G28930	AT3G43610	AT3G51830	AT3G56830	AT3G61350	AT4G09120	AT4G11393	AT4G12540	AT4G13261
AT3G28940	AT3G43623	AT3G51840	AT3G56840	AT3G61360	AT4G09130	AT4G11400	AT4G12545	AT4G13263
AT3G28950	AT3G43630	AT3G51850	AT3G56850	AT3G61370	AT4G09140	AT4G11405	AT4G12550	AT4G13266
AT3G28956	AT3G43660	AT3G51860	AT3G56860	AT3G61380	AT4G09150	AT4G11410	AT4G12560	AT4G13600
AT3G28958	AT3G43670	AT3G51870	AT3G56870	AT3G61389	AT4G09153	AT4G11420	AT4G12570	AT4G13610
AT3G28960	AT3G43682	AT3G51880	AT3G56880	AT3G61390	AT4G09160	AT4G11430	AT4G12800	AT4G13615
AT3G28970	AT3G43700	AT3G51890	AT3G56890	AT3G61400	AT4G09170	AT4G11440	AT4G12810	AT4G13620
AT3G28980	AT3G43710	AT3G51895	AT3G56891	AT3G61410	AT4G09180	AT4G11450	AT4G12820	AT4G13630
AT4G13640	AT4G15060	AT4G17080	AT4G20780	AT4G22785	AT4G35690	AT4G37320	AT5G01590	AT5G03170
AT4G13650	AT4G15061	AT4G17085	AT4G20790	AT4G22790	AT4G35700	AT4G37330	AT5G01595	AT5G03180
AT4G13660	AT4G15070	AT4G17090	AT4G20800	AT4G22800	AT4G35710	AT4G37340	AT5G01600	AT5G03190
AT4G13670	AT4G15075	AT4G17098	AT4G20810	AT4G22810	AT4G35720	AT4G37360	AT5G01610	AT5G03200
AT4G13680	AT4G15080	AT4G17100	AT4G20820	AT4G22820	AT4G35725	AT4G37370	AT5G01620	AT5G03204
AT4G13690	AT4G15090	AT4G17140	AT4G20830	AT4G22830	AT4G35730	AT4G37380	AT5G01630	AT5G03210
AT4G13700	AT4G15093	AT4G17150	AT4G20840	AT4G22840	AT4G35733	AT4G37390	AT5G01640	AT5G03220
AT4G13710	AT4G15096	AT4G17160	AT4G20850	AT4G22850	AT4G35740	AT4G37400	AT5G01650	AT5G03230
AT4G13720	AT4G15100	AT4G17170	AT4G20860	AT4G22860	AT4G35750	AT4G37409	AT5G01660	AT5G03240
AT4G13730	AT4G15110	AT4G17180	AT4G20870	AT4G22870	AT4G35760	AT4G37410	AT5G01670	AT5G03250
AT4G13750	AT4G15120	AT4G17190	AT4G20880	AT4G22880	AT4G35770	AT4G37420	AT5G01680	AT5G03260
AT4G13760	AT4G15130	AT4G17200	AT4G20890	AT4G22890	AT4G35780	AT4G37430	AT5G01690	AT5G03270
AT4G13770	AT4G15140	AT4G17210	AT4G20900	AT4G22900	AT4G35783	AT4G37432	AT5G01700	AT5G03280
AT4G13780	AT4G15150	AT4G17215	AT4G20910	AT4G22910	AT4G35785	AT4G37440	AT5G01710	AT5G03285
AT4G13790	AT4G15160	AT4G17220	AT4G20920	AT4G22920	AT4G35790	AT4G37445	AT5G01712	AT5G03290
AT4G13800	AT4G15165	AT4G17230	AT4G20930	AT4G22930	AT4G35800	AT4G37450	AT5G01720	AT5G03300
AT4G13810	AT4G15180	AT4G17240	AT4G20940	AT4G22940	AT4G35810	AT4G37460	AT5G01730	AT5G03310
AT4G13820	AT4G15200	AT4G17245	AT4G20960	AT4G22950	AT4G35820	AT4G37470	AT5G01732	AT5G03320
AT4G13830	AT4G15210	AT4G17250	AT4G20970	AT4G22960	AT4G35830	AT4G37480	AT5G01734	AT5G03330
AT4G13840	AT4G15215	AT4G17260	AT4G20980	AT4G22970	AT4G35837	AT4G37483	AT5G01740	AT5G03340
AT4G13850	AT4G15230	AT4G17270	AT4G20990	AT4G22980	AT4G35840	AT4G37490	AT5G01747	AT5G03345
AT4G13860	AT4G15233	AT4G17280	AT4G21000	AT4G22990	AT4G35850	AT4G37500	AT5G01750	AT5G03350
AT4G13870	AT4G15236	AT4G17300	AT4G22530	AT4G23000	AT4G35860	AT4G37510	AT5G01760	AT5G03360
AT4G13880	AT4G15240	AT4G17310	AT4G22540	AT4G35380	AT4G35870	AT4G37520	AT5G01770	AT5G03370
AT4G13885	AT4G15242	AT4G17330	AT4G22550	AT4G35390	AT4G35880	AT4G37530	AT5G01780	AT5G03380
AT4G13890	AT4G15248	AT4G17340	AT4G22560	AT4G35410	AT4G35890	AT4G37540	AT5G01790	AT5G03390
AT4G13918	AT4G15250	AT4G17350	AT4G22570	AT4G35420	AT4G35900	AT4G37550	AT5G01800	AT5G03400
AT4G13920	AT4G15258	AT4G17360	AT4G22580	AT4G35430	AT4G35905	AT4G37553	AT5G01810	AT5G03406
AT4G13930	AT4G15260	AT4G17370	AT4G22590	AT4G35440	AT4G35910	AT4G37560	AT5G01820	AT5G03415
AT4G13940	AT4G15270	AT4G17380	AT4G22592	AT4G35450	AT4G35920	AT4G37580	AT5G01830	AT5G03420
AT4G13950	AT4G15280	AT4G20450	AT4G22600	AT4G35460	AT4G35930	AT4G37590	AT5G01840	AT5G03430
AT4G13955	AT4G15290	AT4G20460	AT4G22610	AT4G35470	AT4G37110	AT4G37608	AT5G01849	AT5G03435
AT4G13960	AT4G15300	AT4G20470	AT4G22620	AT4G35480	AT4G37120	AT4G37610	AT5G01850	AT5G03440
AT4G13965	AT4G15310	AT4G20480	AT4G22630	AT4G35490	AT4G37130	AT4G37630	AT5G01860	AT5G03445
AT4G13968	AT4G15320	AT4G20520	AT4G22635	AT4G35500	AT4G37140	AT4G37640	AT5G01870	AT5G03450
AT4G13970	AT4G15330	AT4G20530	AT4G22640	AT4G35510	AT4G37150	AT5G01400	AT5G01880	AT5G03452
AT4G13980	AT4G15340	AT4G20540	AT4G22650	AT4G35519	AT4G37160	AT5G01410	AT5G01881	AT5G03455
AT4G13985	AT4G15350	AT4G20550	AT4G22660	AT4G35520	AT4G37170	AT5G01420	AT5G01890	AT5G03460
AT4G13990	AT4G16900	AT4G20560	AT4G22666	AT4G35530	AT4G37175	AT5G01430	AT5G01900	AT5G03470
AT4G13992	AT4G16915	AT4G20570	AT4G22670	AT4G35540	AT4G37180	AT5G01440	AT5G01910	AT5G03480
AT4G14000	AT4G16920	AT4G20580	AT4G22680	AT4G35550	AT4G37190	AT5G01445	AT5G01920	AT5G03490
AT4G14010	AT4G16930	AT4G20590	AT4G22690	AT4G35560	AT4G37200	AT5G01450	AT5G01930	AT5G03495
AT4G14020	AT4G16940	AT4G20600	AT4G22700	AT4G35570	AT4G37210	AT5G01460	AT5G01940	AT5G03500
AT4G14030	AT4G16950	AT4G20610	AT4G22710	AT4G35580	AT4G37220	AT5G01470	AT5G01950	AT5G03510
AT4G14040	AT4G16960	AT4G20620	AT4G22720	AT4G35589	AT4G37225	AT5G01480	AT5G03050	AT5G03520
AT4G14050	AT4G16970	AT4G20630	AT4G22730	AT4G35590	AT4G37230	AT5G01490	AT5G03060	AT5G03530
AT4G14060	AT4G16980	AT4G20640	AT4G22740	AT4G35600	AT4G37235	AT5G01500	AT5G03070	AT5G03540
AT4G14990	AT4G16990	AT4G20650	AT4G22745	AT4G35610	AT4G37240	AT5G01510	AT5G03080	AT5G03545
AT4G15000	AT4G17000	AT4G20670	AT4G22750	AT4G35620	AT4G37250	AT5G01520	AT5G03090	AT5G03550
AT4G15010	AT4G17010	AT4G20680	AT4G22753	AT4G35630	AT4G37260	AT5G01530	AT5G03100	AT5G03552
AT4G15020	AT4G17020	AT4G20690	AT4G22754	AT4G35640	AT4G37270	AT5G01540	AT5G03110	AT5G03555
AT4G15030	AT4G17030	AT4G20700	AT4G22756	AT4G35650	AT4G37280	AT5G01542	AT5G03120	AT5G03560
AT4G15040	AT4G17040	AT4G20720	AT4G22758	AT4G35655	AT4G37290	AT5G01550	AT5G03130	AT5G03570
AT4G15050	AT4G17050	AT4G20740	AT4G22760	AT4G35660	AT4G37295	AT5G01560	AT5G03140	AT5G03580
AT4G15053	AT4G17060	AT4G20760	AT4G22770	AT4G35670	AT4G37300	AT5G01570	AT5G03150	AT5G03590
AT4G15056	AT4G17070	AT4G20770	AT4G22780	AT4G35680	AT4G37310	AT5G01580	AT5G03160	AT5G03600
AT5G03610	AT5G06630	AT5G07150	AT5G12460	AT5G22890	AT5G43500	AT5G44380	AT5G45680	AT5G47040
AT5G03620	AT5G06640	AT5G07152	AT5G12470	AT5G22900	AT5G43510	AT5G44390	AT5G45690	AT5G47050
AT5G03630	AT5G06650	AT5G07160	AT5G12480	AT5G22910	AT5G43513	AT5G44400	AT5G45700	AT5G47060
AT5G03640	AT5G06660	AT5G07170	AT5G12840	AT5G26360	AT5G43518	AT5G44410	AT5G45710	AT5G47070
AT5G03650	AT5G06670	AT5G07180	AT5G12850	AT5G26570	AT5G43520	AT5G44420	AT5G45715	AT5G47075
AT5G03660	AT5G06680	AT5G07190	AT5G12860	AT5G26580	AT5G43525	AT5G44430	AT5G45720	AT5G47077
AT5G03668	AT5G06685	AT5G07200	AT5G12870	AT5G26594	AT5G43530	AT5G44440	AT5G45730	AT5G47080
AT5G03670	AT5G06690	AT5G07210	AT5G12880	AT5G26600	AT5G43535	AT5G44450	AT5G45740	AT5G47090
AT5G03680	AT5G06700	AT5G12010	AT5G12890	AT5G26610	AT5G43540	AT5G44460	AT5G45745	AT5G47100
AT5G03690	AT5G06710	AT5G12020	AT5G12900	AT5G26617	AT5G43550	AT5G44470	AT5G45750	AT5G47110
AT5G03700	AT5G06720	AT5G12030	AT5G12910	AT5G26620	AT5G43560	AT5G44480	AT5G45760	AT5G47120
AT5G03705	AT5G06730	AT5G12040	AT5G22500	AT5G26622	AT5G43570	AT5G44490	AT5G45770	AT5G47130
AT5G03710	AT5G06740	AT5G12043	AT5G22510	AT5G26630	AT5G43580	AT5G44495	AT5G45775	AT5G47140
AT5G03720	AT5G06750	AT5G12050	AT5G22520	AT5G26640	AT5G43590	AT5G44500	AT5G45780	AT5G47150
AT5G03730	AT5G06755	AT5G12060	AT5G22530	AT5G26650	AT5G43600	AT5G44510	AT5G45790	AT5G47160
AT5G03740	AT5G06760	AT5G12070	AT5G22540	AT5G26660	AT5G43603	AT5G44520	AT5G45800	AT5G47170
AT5G03745	AT5G06770	AT5G12080	AT5G22545	AT5G26667	AT5G43610	AT5G44530	AT5G45810	AT5G47175
AT5G03750	AT5G06780	AT5G12090	AT5G22550	AT5G26670	AT5G43620	AT5G44540	AT5G45820	AT5G47180
AT5G03760	AT5G06790	AT5G12100	AT5G22555	AT5G26673	AT5G43630	AT5G44550	AT5G45830	AT5G47190
AT5G03770	AT5G06800	AT5G12110	AT5G22560	AT5G26680	AT5G43640	AT5G44560	AT5G45840	AT5G47200
AT5G03775	AT5G06810	AT5G12120	AT5G22570	AT5G26690	AT5G43650	AT5G44562	AT5G45850	AT5G47210
AT5G03780	AT5G06820	AT5G12130	AT5G22580	AT5G26692	AT5G43660	AT5G44565	AT5G45860	AT5G47220
AT5G03790	AT5G06830	AT5G12140	AT5G22590	AT5G26700	AT5G43670	AT5G44568	AT5G45870	AT5G47229
AT5G03795	AT5G06839	AT5G12150	AT5G22600	AT5G26710	AT5G43680	AT5G44569	AT5G45875	AT5G47230
AT5G03800	AT5G06850	AT5G12170	AT5G22608	AT5G26717	AT5G43690	AT5G44570	AT5G45880	AT5G47240
AT5G03810	AT5G06860	AT5G12180	AT5G22610	AT5G26720	AT5G43695	AT5G44572	AT5G45890	AT5G47250
AT5G03820	AT5G06865	AT5G12190	AT5G22620	AT5G26730	AT5G43700	AT5G44574	AT5G45900	AT5G47260
AT5G03830	AT5G06870	AT5G12200	AT5G22630	AT5G26731	AT5G43710	AT5G44575	AT5G45910	AT5G47280
AT5G03837	AT5G06890	AT5G12210	AT5G22640	AT5G26740	AT5G43720	AT5G44578	AT5G45920	AT5G47290
AT5G03840	AT5G06900	AT5G12220	AT5G22650	AT5G26742	AT5G43725	AT5G44580	AT5G45930	AT5G47300
AT5G03850	AT5G06905	AT5G12230	AT5G22660	AT5G26749	AT5G43730	AT5G44582	AT5G45940	AT5G47306
AT5G03860	AT5G06910	AT5G12235	AT5G22670	AT5G26751	AT5G43740	AT5G44585	AT5G45950	AT5G47310
AT5G03870	AT5G06920	AT5G12236	AT5G22680	AT5G26760	AT5G43745	AT5G44590	AT5G45960	AT5G47320
AT5G03880	AT5G06930	AT5G12240	AT5G22690	AT5G26770	AT5G43750	AT5G44600	AT5G45970	AT5G47330
AT5G03890	AT5G06940	AT5G12250	AT5G22700	AT5G26780	AT5G43755	AT5G44610	AT5G45973	AT5G47340
AT5G03900	AT5G06950	AT5G12260	AT5G22720	AT5G26790	AT5G43760	AT5G44620	AT5G45980	AT5G47350
AT5G03905	AT5G06960	AT5G12270	AT5G22730	AT5G26800	AT5G43770	AT5G44630	AT5G45990	AT5G47360
AT5G03910	AT5G06970	AT5G12280	AT5G22740	AT5G26805	AT5G43780	AT5G44635	AT5G46000	AT5G47370
AT5G03920	AT5G06980	AT5G12290	AT5G22750	AT5G26810	AT5G43790	AT5G44640	AT5G46010	AT5G47380
AT5G03930	AT5G06990	AT5G12300	AT5G22760	AT5G26820	AT5G43810	AT5G44650	AT5G46013	AT5G47390
AT5G03940	AT5G07000	AT5G12310	AT5G22770	AT5G26830	AT5G43820	AT5G44660	AT5G46020	AT5G47400
AT5G03944	AT5G07010	AT5G12320	AT5G22780	AT5G26840	AT5G43822	AT5G44670	AT5G46025	AT5G47420
AT5G03960	AT5G07020	AT5G12323	AT5G22788	AT5G26848	AT5G43830	AT5G44680	AT5G46030	AT5G47430
AT5G03970	AT5G07030	AT5G12330	AT5G22790	AT5G26850	AT5G43840	AT5G44690	AT5G46040	AT5G47435
AT5G03980	AT5G07040	AT5G12340	AT5G22791	AT5G26860	AT5G43850	AT5G44700	AT5G46050	AT5G47440
AT5G03990	AT5G07050	AT5G12350	AT5G22794	AT5G43403	AT5G44306	AT5G44705	AT5G46060	AT5G47450
AT5G03995	AT5G07060	AT5G12360	AT5G22800	AT5G43410	AT5G44310	AT5G44710	AT5G46070	AT5G47455
AT5G04000	AT5G07070	AT5G12370	AT5G22810	AT5G43420	AT5G44316	AT5G44720	AT5G46080	AT5G47460
AT5G04010	AT5G07080	AT5G12380	AT5G22820	AT5G43430	AT5G44320	AT5G44730	AT5G46960	AT5G47470
AT5G04020	AT5G07090	AT5G12390	AT5G22830	AT5G43440	AT5G44330	AT5G45610	AT5G46970	AT5G47480
AT5G06570	AT5G07100	AT5G12400	AT5G22840	AT5G43450	AT5G44340	AT5G45620	AT5G46980	AT5G52690
AT5G06580	AT5G07110	AT5G12410	AT5G22850	AT5G43455	AT5G44345	AT5G45630	AT5G46990	AT5G52700
AT5G06590	AT5G07120	AT5G12420	AT5G22860	AT5G43460	AT5G44350	AT5G45640	AT5G47000	AT5G52710
AT5G06600	AT5G07130	AT5G12430	AT5G22870	AT5G43470	AT5G44360	AT5G45650	AT5G47010	AT5G52720
AT5G06610	AT5G07135	AT5G12440	AT5G22875	AT5G43480	AT5G44370	AT5G45660	AT5G47020	AT5G52730
AT5G06620	AT5G07140	AT5G12450	AT5G22880	AT5G43490	AT5G44375	AT5G45670	AT5G47030	AT5G52740
AT5G52750	AT5G64080	AT5G64560	AT5G65030
AT5G52760	AT5G64090	AT5G64570	AT5G65040
AT5G52770	AT5G64100	AT5G64572	AT5G65050
AT5G52780	AT5G64110	AT5G64580	AT5G65060
AT5G52790	AT5G64120	AT5G64590	AT5G65070
AT5G52797	AT5G64130	AT5G64600	AT5G65080
AT5G52800	AT5G64140	AT5G64610	AT5G65090
AT5G52810	AT5G64150	AT5G64620	AT5G65100
AT5G52815	AT5G64160	AT5G64630	AT5G65110
AT5G52820	AT5G64170	AT5G64640
AT5G52830	AT5G64180	AT5G64650
AT5G52840	AT5G64190	AT5G64660
AT5G52850	AT5G64200	AT5G64667
AT5G52860	AT5G64210	AT5G64670
AT5G52870	AT5G64220	AT5G64680
AT5G52880	AT5G64230	AT5G64690
AT5G52882	AT5G64240	AT5G64700
AT5G52890	AT5G64250	AT5G64710
AT5G52900	AT5G64260	AT5G64720
AT5G52901	AT5G64270	AT5G64730
AT5G52910	AT5G64280	AT5G64735
AT5G52920	AT5G64290	AT5G64740
AT5G52930	AT5G64300	AT5G64750
AT5G52940	AT5G64310	AT5G64760
AT5G52950	AT5G64320	AT5G64770
AT5G52960	AT5G64330	AT5G64780
AT5G52965	AT5G64340	AT5G64790
AT5G52970	AT5G64341	AT5G64800
AT5G52975	AT5G64342	AT5G64810
AT5G52980	AT5G64343	AT5G64813
AT5G52990	AT5G64350	AT5G64816
AT5G53000	AT5G64360	AT5G64820
AT5G53010	AT5G64370	AT5G64830
AT5G53020	AT5G64380	AT5G64840
AT5G53030	AT5G64390	AT5G64850
AT5G53040	AT5G64395	AT5G64855
AT5G53045	AT5G64400	AT5G64860
AT5G53048	AT5G64401	AT5G64870
AT5G53050	AT5G64410	AT5G64880
AT5G53060	AT5G64420	AT5G64890
AT5G53070	AT5G64430	AT5G64900
AT5G53080	AT5G64440	AT5G64905
AT5G53090	AT5G64450	AT5G64910
AT5G53100	AT5G64460	AT5G64920
AT5G53110	AT5G64470	AT5G64930
AT5G53120	AT5G64480	AT5G64940
AT5G53130	AT5G64490	AT5G64950
AT5G53140	AT5G64500	AT5G64960
AT5G53144	AT5G64505	AT5G64970
AT5G53150	AT5G64510	AT5G64980
AT5G53160	AT5G64520	AT5G64990
AT5G53170	AT5G64530	AT5G65000
AT5G53180	AT5G64540	AT5G65005
AT5G64050	AT5G64541	AT5G65010
AT5G64060	AT5G64550	AT5G65015
AT5G64070	AT5G64552	AT5G65020
